# Supplementary material for: Permutation-based significance analysis reduces the type 1 error rate in bisulphite sequencing data analysis of human umbilical cord blood samples
Source: Epigenetics. 2022 Mar 4;17(12):1608–27. doi: 10.1080/15592294.2022.2044127 (PMC9620995; doi:10.1080/15592294.2022.2044127)
Supplement: Supplemental Material [file KEPI_A_2044127_SM6710.zip]

Archive with 8 entries (7 files):
- supplementary/
- supplementary/Supplementary_figures.docx
- supplementary/Supplementary_Table_1.docx
- supplementary/Supplementary_Table_2.docx
- supplementary/Supplementary_Table_3.xlsx
- supplementary/Supplementary_Table_4.xlsx
- supplementary/Supplementary_Table_5.xlsx
- supplementary/Supplementary_Table_6.docx
