# Supplementary material for: Permutation-based significance analysis reduces the type 1 error rate in bisulphite sequencing data analysis of human umbilical cord blood samples
Source: Epigenetics. 2022 Mar 4;17(12):1608–27. doi: 10.1080/15592294.2022.2044127 (PMC9620995; doi:10.1080/15592294.2022.2044127)
Supplement: Supplemental Material [file KEPI_A_2044127_SM6710.zip › supplementary/Supplementary_Table_3.xlsx]

## Sheet: Sex_associated_CpGs_within_DMRs
# A list of CpG sites that were associated with sex (0=male, 1=female) as part of DMRs (a subset of these were also differentially methylated as individual CpG sites)
# Tabs 2 and 3 contain DMCs that were not part of any DMR and a summary of the DMRs
# Columns D-G contain total coverages and the numbers of methylated reads in each group (summed over all samples). Meth.diff is the coverage-corrected mean methylation difference
# *Column J indicates, whether sex-associated neonatal DNA methylation has been reported by one or both earlier studies (Maschietto et al. Sci Rep. 2017 Mar 17;7:44547 or Yousefi et al. BMC Genomics. 2015 Nov 9;16(1):911)
	P value	Spatially adjusted P	total.1	meth.1	total.0	meth.0	Meth.diff	Type	Confirmed*	Nearest gene	Distance to nearest gene	Nearest gene strand	DMC genomic part
chr1:1099982	4.65530e-01	2.70702e-07	1625	1526	2528	2307	0.026	significant_after_spatial_adjustment	0	MIR200B	-2502	+	intergenic
chr1:1099986	1.76464e-01	2.70702e-07	1632	1523	2546	2272	0.041	significant_after_spatial_adjustment	0	MIR200B	-2498	+	intergenic
chr1:1099989	9.88415e-03	2.70702e-07	1633	1336	2548	1862	0.087	significant_after_spatial_adjustment	0	MIR200B	-2495	+	intergenic
chr1:1100005	6.18416e-02	2.70702e-07	1644	1324	2564	1870	0.076	significant_after_spatial_adjustment	0	MIR200B	-2479	+	intergenic
chr1:1100022	4.85337e-02	2.07648e-07	1646	1062	2556	1384	0.104	significant_after_spatial_adjustment	0	MIR200B	-2462	+	intergenic
chr1:1100024	2.02220e-02	2.07648e-07	1646	1297	2561	1696	0.126	significant_after_spatial_adjustment	0	MIR200B	-2460	+	intergenic
chr1:1100032	4.24644e-02	3.78862e-07	1637	911	2589	1173	0.103	significant_after_spatial_adjustment	0	MIR200B	-2452	+	intergenic
chr1:1100062	8.43592e-06	1.84878e-06	837	754	1109	882	0.106	significant_before_spatial_adjustment	0	MIR200B	-2422	+	intergenic
chr1:1100091	1.24021e-03	3.41454e-07	665	437	1092	540	0.163	significant_after_spatial_adjustment	0	MIR200B	-2393	+	intergenic
chr1:1100108	4.52933e-02	2.13268e-07	1645	1202	2998	1931	0.087	significant_after_spatial_adjustment	0	MIR200B	-2376	+	intergenic
chr1:1100113	6.54014e-04	2.13268e-07	3346	2498	6254	4039	0.101	significant_after_spatial_adjustment	0	MIR200B	-2371	+	intergenic
chr1:1100120	2.58694e-04	3.97933e-07	3369	1719	6262	2491	0.112	significant_after_spatial_adjustment	0	MIR200B	-2364	+	intergenic
chr1:1100122	1.93634e-02	3.97933e-07	3368	2222	6265	3580	0.088	significant_after_spatial_adjustment	0	MIR200B	-2362	+	intergenic
chr1:1100126	1.13616e-02	3.53635e-07	3364	2225	6257	3618	0.083	significant_after_spatial_adjustment	1	MIR200B	-2358	+	intergenic
chr1:2121376	7.28575e-04	5.99580e-08	2717	212	4190	581	-0.061	significant_after_spatial_adjustment	0	BC018779	141	+	promoter
chr1:2121386	8.55854e-03	4.55016e-08	4241	338	6480	750	-0.036	significant_after_spatial_adjustment	0	BC018779	151	+	promoter
chr1:2121393	1.39180e-03	4.55016e-08	4237	501	6466	1124	-0.056	significant_after_spatial_adjustment	0	BC018779	158	+	promoter
chr1:2121413	3.28167e-03	1.57161e-07	4232	379	6451	831	-0.039	significant_after_spatial_adjustment	0	BC018779	178	+	promoter
chr1:2121419	6.18240e-03	1.57161e-07	4231	522	6452	1025	-0.035	significant_after_spatial_adjustment	0	BC018779	184	+	promoter
chr1:2121432	1.13690e-04	1.57161e-07	4206	697	6384	1405	-0.054	significant_after_spatial_adjustment	0	BC018779	197	+	promoter
chr1:2121445	9.37288e-03	1.57161e-07	4245	617	6436	1188	-0.039	significant_after_spatial_adjustment	0	BC018779	210	+	promoter
chr1:2121449	2.03036e-03	9.73638e-08	4244	674	6436	1380	-0.056	significant_after_spatial_adjustment	0	BC018779	214	+	promoter
chr1:2121502	2.78292e-06	7.78011e-09	4259	821	6457	1843	-0.093	significant_with_both_criteria	0	BC018779	267	+	promoter
chr1:2121521	9.24432e-03	9.61431e-08	4249	822	6463	1566	-0.049	significant_after_spatial_adjustment	0	BC018779	286	+	promoter
chr1:2121523	6.08483e-05	3.80424e-07	4242	1075	6465	2124	-0.075	significant_after_spatial_adjustment	0	BC018779	288	+	promoter
chr1:6267477	7.01840e-02	9.79316e-08	841	76	1483	107	0.018	significant_after_spatial_adjustment	0	RNF207	-1201	+	exon
chr1:6267485	7.38175e-01	9.79316e-08	3535	1296	5865	2033	0.020	significant_after_spatial_adjustment	0	RNF207	-1193	+	exon
chr1:6267523	9.19880e-04	9.79316e-08	4300	2530	7276	3656	0.086	significant_after_spatial_adjustment	0	RNF207	-1155	+	exon
chr1:6267531	8.31153e-04	9.79316e-08	4232	2849	7204	4339	0.071	significant_after_spatial_adjustment	0	RNF207	-1147	+	exon
chr1:6267536	1.14397e-02	1.04674e-08	4298	3163	7275	4855	0.069	significant_after_spatial_adjustment	0	RNF207	-1142	+	exon
chr1:6267565	3.60324e-04	1.04674e-08	4294	3100	7275	4699	0.076	significant_after_spatial_adjustment	0	RNF207	-1113	+	exon
chr1:6267579	8.36491e-04	1.04674e-08	4252	3129	7193	4740	0.077	significant_after_spatial_adjustment	1	RNF207	-1099	+	intron
chr1:6267587	2.73171e-02	1.04674e-08	4249	3481	7198	5543	0.049	significant_after_spatial_adjustment	0	RNF207	-1091	+	intron
chr1:6267613	3.82299e-02	1.04674e-08	4365	1542	7258	2221	0.047	significant_after_spatial_adjustment	0	RNF207	-1065	+	intron
chr1:6267665	1.26656e-07	1.04674e-08	9814	4309	15950	5716	0.081	significant_with_both_criteria	0	RNF207	-1013	+	intron
chr1:6267733	7.72593e-04	3.37030e-09	6599	3997	10795	5692	0.078	significant_after_spatial_adjustment	0	RNF207	-945	+	promoter
chr1:6520994	9.00043e-04	3.60147e-07	5723	3850	8870	5239	0.082	significant_after_spatial_adjustment	0	TNFRSF25	2689	-	exon
chr1:6521007	4.68609e-02	1.80834e-07	4726	3689	7414	5445	0.046	significant_after_spatial_adjustment	0	TNFRSF25	2676	-	intergenic
chr1:6521016	3.70322e-03	1.30742e-07	4743	3813	7422	5476	0.066	significant_after_spatial_adjustment	0	TNFRSF25	2667	-	intergenic
chr1:6521018	1.22022e-02	1.30742e-07	4746	3428	7424	4925	0.059	significant_after_spatial_adjustment	0	TNFRSF25	2665	-	intergenic
chr1:6521037	3.26360e-03	1.79261e-08	5102	3155	8067	4503	0.060	significant_after_spatial_adjustment	0	TNFRSF25	2646	-	intergenic
chr1:6521062	3.18937e-04	1.20996e-08	5110	3937	8068	5606	0.076	significant_after_spatial_adjustment	0	TNFRSF25	2621	-	intergenic
chr1:6521121	3.93431e-03	1.08307e-07	3784	3058	6098	4529	0.065	significant_after_spatial_adjustment	0	TNFRSF25	2562	-	intergenic
chr1:6521138	4.73078e-03	1.08307e-07	2591	1986	4503	3070	0.085	significant_after_spatial_adjustment	0	TNFRSF25	2545	-	intergenic
chr1:7887087	3.97145e-04	6.14209e-12	2973	1489	5932	1880	0.184	significant_after_spatial_adjustment	0	UTS2	26092	-	intron
chr1:7887199	4.83596e-06	4.19664e-14	2659	1162	5552	1292	0.204	significant_with_both_criteria	1	UTS2	25980	-	exon
chr1:7887201	8.85114e-06	4.19664e-14	2666	1159	5571	1315	0.199	significant_with_both_criteria	0	UTS2	25978	-	exon
chr1:7887205	2.54090e-06	4.19664e-14	2667	1149	5577	1279	0.201	significant_with_both_criteria	0	UTS2	25974	-	exon
chr1:7887209	7.58797e-06	1.46549e-14	2650	1148	5537	1301	0.198	significant_with_both_criteria	0	UTS2	25970	-	exon
chr1:7887234	5.43954e-06	3.33067e-15	1758	1289	2918	1329	0.278	significant_with_both_criteria	0	UTS2	25945	-	exon
chr1:7887247	3.10038e-02	1.55431e-15	1644	936	2765	951	0.225	significant_after_spatial_adjustment	0	UTS2	25932	-	exon
chr1:7887253	7.03812e-02	1.55431e-15	703	388	1210	565	0.085	significant_after_spatial_adjustment	0	UTS2	25926	-	exon
chr1:7887271	4.75118e-02	1.55431e-15	688	361	1200	512	0.098	significant_after_spatial_adjustment	1	UTS2	25908	-	exon
chr1:7887278	1.71097e-02	1.55431e-15	923	622	1574	888	0.110	significant_after_spatial_adjustment	0	UTS2	25901	-	exon
chr1:7887291	1.69283e-03	1.01030e-14	2393	1629	3991	2187	0.133	significant_after_spatial_adjustment	0	UTS2	25888	-	exon
chr1:7887301	6.69237e-04	1.01030e-14	2407	1679	3992	2210	0.144	significant_after_spatial_adjustment	0	UTS2	25878	-	exon
chr1:7887311	1.23594e-03	1.01030e-14	2407	1657	3979	2188	0.139	significant_after_spatial_adjustment	0	UTS2	25868	-	exon
chr1:7887332	3.41093e-03	1.01030e-14	2382	1581	3942	2108	0.129	significant_after_spatial_adjustment	0	UTS2	25847	-	exon
chr1:7887334	7.88762e-04	1.01030e-14	2380	1627	3939	2143	0.140	significant_after_spatial_adjustment	0	UTS2	25845	-	exon
chr1:7887346	1.86078e-03	1.01030e-14	2409	1657	3986	2211	0.133	significant_after_spatial_adjustment	1	UTS2	25833	-	exon
chr1:7887355	2.06645e-02	1.01030e-14	2408	1440	3943	1898	0.117	significant_after_spatial_adjustment	0	UTS2	25824	-	exon
chr1:7887361	4.38352e-04	1.01030e-14	2410	1642	3984	2147	0.142	significant_after_spatial_adjustment	0	UTS2	25818	-	exon
chr1:7887377	2.16804e-03	1.01030e-14	2443	1671	4010	2218	0.131	significant_after_spatial_adjustment	0	UTS2	25802	-	exon
chr1:7887407	7.56254e-04	4.02056e-12	2452	1589	4038	2089	0.131	significant_after_spatial_adjustment	0	UTS2	25772	-	exon
chr1:7887431	1.59718e-03	3.38622e-11	2428	1669	4055	2258	0.131	significant_after_spatial_adjustment	0	UTS2	25748	-	exon
chr1:7887433	2.69326e-03	3.38622e-11	2427	1651	4055	2268	0.121	significant_after_spatial_adjustment	0	UTS2	25746	-	exon
chr1:7887443	1.30341e-03	2.58797e-10	1957	1341	3404	1889	0.130	significant_after_spatial_adjustment	0	UTS2	25736	-	exon
chr1:10949230	3.05618e-03	2.61595e-07	3934	2687	6676	4119	0.066	significant_after_spatial_adjustment	0	C1orf127	75099	-	intergenic
chr1:10949232	3.12865e-03	2.61595e-07	3926	3065	6670	4765	0.066	significant_after_spatial_adjustment	0	C1orf127	75097	-	intergenic
chr1:10949253	2.34520e-03	2.61595e-07	3897	2768	6612	4284	0.062	significant_after_spatial_adjustment	0	C1orf127	75076	-	intergenic
chr1:10949267	2.49319e-03	2.61595e-07	3530	2456	6087	3808	0.070	significant_after_spatial_adjustment	0	C1orf127	75062	-	intergenic
chr1:10949359	3.59385e-03	1.71812e-10	3985	3233	6751	5116	0.053	significant_after_spatial_adjustment	0	C1orf127	74970	-	intergenic
chr1:10949382	8.13978e-04	2.35093e-10	3991	2449	6761	3687	0.068	significant_after_spatial_adjustment	0	C1orf127	74947	-	intergenic
chr1:10949408	5.62729e-03	1.71252e-08	3624	3069	6104	4870	0.049	significant_after_spatial_adjustment	0	C1orf127	74921	-	intergenic
chr1:21901359	3.99727e-03	8.78994e-08	2097	536	3992	787	0.058	significant_after_spatial_adjustment	0	ALPL	23589	+	intron
chr1:21901361	6.14551e-02	8.78994e-08	2096	333	3996	490	0.036	significant_after_spatial_adjustment	0	ALPL	23591	+	intron
chr1:21945660	7.56749e-03	2.28931e-07	770	323	1275	395	0.110	significant_after_spatial_adjustment	0	RAP1GAP	884	-	promoter
chr1:21945665	3.17964e-01	2.28931e-07	768	102	1275	142	0.021	significant_after_spatial_adjustment	0	RAP1GAP	879	-	promoter
chr1:21945667	4.48822e-03	2.28931e-07	771	160	1278	191	0.058	significant_after_spatial_adjustment	0	RAP1GAP	877	-	promoter
chr1:21945742	6.73282e-01	1.49080e-07	892	181	1400	252	0.023	significant_after_spatial_adjustment	0	RAP1GAP	802	-	promoter
chr1:21945752	2.49887e-02	1.35676e-07	3826	1078	6477	1627	0.031	significant_after_spatial_adjustment	0	RAP1GAP	792	-	promoter
chr1:21945795	5.44144e-06	1.35676e-07	5059	945	8543	1080	0.060	significant_with_both_criteria	0	RAP1GAP	749	-	promoter
chr1:21945801	4.59803e-04	1.35676e-07	5056	989	8538	1168	0.059	significant_after_spatial_adjustment	0	RAP1GAP	743	-	promoter
chr1:21945805	9.72237e-03	1.35676e-07	5057	380	8546	449	0.023	significant_after_spatial_adjustment	0	RAP1GAP	739	-	promoter
chr1:21945810	4.85514e-03	1.35676e-07	5058	907	8547	1242	0.034	significant_after_spatial_adjustment	0	RAP1GAP	734	-	promoter
chr1:21945843	2.39546e-01	1.35676e-07	7304	492	13428	797	0.008	significant_after_spatial_adjustment	0	RAP1GAP	701	-	promoter
chr1:21945850	3.18126e-03	1.35676e-07	5495	393	10285	580	0.015	significant_after_spatial_adjustment	0	RAP1GAP	694	-	promoter
chr1:21945858	7.17913e-04	1.35676e-07	5518	1035	10268	1634	0.028	significant_after_spatial_adjustment	0	RAP1GAP	686	-	promoter
chr1:21945924	2.05667e-03	2.96900e-07	5520	528	10222	741	0.023	significant_after_spatial_adjustment	0	RAP1GAP	620	-	promoter
chr1:22755366	2.49901e-03	7.23334e-09	3008	637	4975	753	0.060	significant_after_spatial_adjustment	0	ZBTB40	-22978	+	intergenic
chr1:22755428	1.81791e-04	3.84963e-09	2797	966	4588	1152	0.094	significant_after_spatial_adjustment	0	ZBTB40	-22916	+	intergenic
chr1:22755485	1.48013e-02	1.75836e-10	916	601	1527	845	0.103	significant_after_spatial_adjustment	0	ZBTB40	-22859	+	intergenic
chr1:22755498	1.20236e-04	2.02700e-10	7221	1573	13688	2275	0.052	significant_after_spatial_adjustment	0	ZBTB40	-22846	+	intergenic
chr1:22755597	1.98344e-02	3.48828e-08	7730	930	14697	1336	0.029	significant_after_spatial_adjustment	0	ZBTB40	-22747	+	intergenic
chr1:22755601	1.20283e-02	3.48828e-08	2053	550	3593	750	0.059	significant_after_spatial_adjustment	0	ZBTB40	-22743	+	intergenic
chr1:22755603	5.43841e-02	3.48828e-08	2053	301	3594	421	0.029	significant_after_spatial_adjustment	0	ZBTB40	-22741	+	intergenic
chr1:22755641	1.96777e-03	2.04300e-09	2881	1291	4653	1651	0.093	significant_after_spatial_adjustment	0	ZBTB40	-22703	+	intergenic
chr1:22755650	6.68994e-04	2.04300e-09	2880	1582	4644	2028	0.113	significant_after_spatial_adjustment	0	ZBTB40	-22694	+	intergenic
chr1:22755663	3.65216e-04	6.57151e-10	2882	1401	4657	1753	0.110	significant_after_spatial_adjustment	0	ZBTB40	-22681	+	intergenic
chr1:22755691	3.93527e-02	5.21582e-09	2885	1784	4659	2546	0.072	significant_after_spatial_adjustment	0	ZBTB40	-22653	+	intergenic
chr1:22755702	3.29618e-03	4.22632e-08	3031	2269	4860	3240	0.082	significant_after_spatial_adjustment	0	ZBTB40	-22642	+	intergenic
chr1:22755731	5.15721e-02	4.22632e-08	1693	1353	2794	2048	0.066	significant_after_spatial_adjustment	0	ZBTB40	-22613	+	intergenic
chr1:22755735	1.39910e-01	4.22632e-08	853	777	1426	1214	0.060	significant_after_spatial_adjustment	0	ZBTB40	-22609	+	intergenic
chr1:22755743	2.89799e-01	4.22632e-08	855	754	1425	1187	0.049	significant_after_spatial_adjustment	0	ZBTB40	-22601	+	intergenic
chr1:22755747	1.63060e-01	4.22632e-08	855	701	1426	1097	0.051	significant_after_spatial_adjustment	0	ZBTB40	-22597	+	intergenic
chr1:22755767	1.78274e-01	4.22632e-08	851	474	1430	713	0.058	significant_after_spatial_adjustment	0	ZBTB40	-22577	+	intergenic
chr1:22755805	7.28879e-04	1.78574e-07	3887	3166	6735	5034	0.067	significant_after_spatial_adjustment	0	ZBTB40	-22539	+	intergenic
chr1:22755822	4.72937e-03	1.78574e-07	3893	2541	6734	3712	0.101	significant_after_spatial_adjustment	0	ZBTB40	-22522	+	intergenic
chr1:22755830	1.93072e-03	1.78574e-07	3679	2588	6353	3832	0.100	significant_after_spatial_adjustment	0	ZBTB40	-22514	+	intergenic
chr1:22755833	2.29437e-04	1.78574e-07	3681	2426	6356	3468	0.113	significant_after_spatial_adjustment	0	ZBTB40	-22511	+	intergenic
chr1:27683432	1.45919e-05	5.04814e-06	2259	1446	3924	2028	0.123	significant_before_spatial_adjustment	0	MAP3K6	4927	-	intron
chr1:27683442	1.53276e-05	5.04814e-06	2260	1720	3925	2524	0.118	significant_before_spatial_adjustment	0	MAP3K6	4917	-	intron
chr1:27683466	3.54384e-06	4.60459e-06	2255	1427	3924	1962	0.133	significant_before_spatial_adjustment	0	MAP3K6	4893	-	intron
chr1:29460772	3.63171e-01	1.50371e-07	937	528	1488	740	0.066	significant_after_spatial_adjustment	0	TMEM200B	-10352	-	intergenic
chr1:29460811	6.52672e-02	8.15022e-09	1248	1140	1904	1651	0.046	significant_after_spatial_adjustment	0	TMEM200B	-10391	-	intergenic
chr1:29460817	3.00841e-01	8.15022e-09	1631	1426	2446	2078	0.025	significant_after_spatial_adjustment	0	TMEM200B	-10397	-	intergenic
chr1:29460830	2.45202e-03	8.15022e-09	2288	1732	3563	2421	0.078	significant_after_spatial_adjustment	0	TMEM200B	-10410	-	intergenic
chr1:29460842	7.84523e-05	1.28900e-09	2462	1785	3929	2490	0.091	significant_after_spatial_adjustment	0	TMEM200B	-10422	-	intergenic
chr1:29460859	3.63808e-04	1.28900e-09	2458	1820	3914	2503	0.101	significant_after_spatial_adjustment	0	TMEM200B	-10439	-	intergenic
chr1:29460862	1.04914e-04	2.93805e-10	2456	2059	3919	2932	0.090	significant_after_spatial_adjustment	0	TMEM200B	-10442	-	intergenic
chr1:29460868	3.21880e-03	2.93805e-10	2452	1851	3910	2623	0.084	significant_after_spatial_adjustment	0	TMEM200B	-10448	-	intergenic
chr1:29460875	1.54630e-03	2.93805e-10	2419	1849	3882	2657	0.080	significant_after_spatial_adjustment	0	TMEM200B	-10455	-	intergenic
chr1:29460878	2.52485e-04	2.93805e-10	2421	1870	3889	2698	0.079	significant_after_spatial_adjustment	0	TMEM200B	-10458	-	intergenic
chr1:29460893	5.31348e-02	2.93805e-10	2425	1012	3892	1414	0.054	significant_after_spatial_adjustment	0	TMEM200B	-10473	-	intergenic
chr1:29460900	1.76183e-01	2.93805e-10	1497	541	2454	774	0.046	significant_after_spatial_adjustment	0	TMEM200B	-10480	-	intergenic
chr1:29460916	2.20629e-02	2.93805e-10	1128	471	1861	613	0.088	significant_after_spatial_adjustment	0	TMEM200B	-10496	-	intergenic
chr1:29460924	7.62986e-03	5.84826e-11	1125	617	1852	830	0.100	significant_after_spatial_adjustment	0	TMEM200B	-10504	-	intergenic
chr1:29460926	3.89348e-02	5.84826e-11	1114	638	1840	937	0.063	significant_after_spatial_adjustment	0	TMEM200B	-10506	-	intergenic
chr1:29460931	2.64505e-02	5.82501e-11	1116	665	1846	961	0.075	significant_after_spatial_adjustment	0	TMEM200B	-10511	-	intergenic
chr1:29460934	2.04815e-01	5.82501e-11	1122	497	1853	684	0.074	significant_after_spatial_adjustment	0	TMEM200B	-10514	-	intergenic
chr1:29460936	1.24679e-01	5.82501e-11	1122	316	1855	418	0.056	significant_after_spatial_adjustment	0	TMEM200B	-10516	-	intergenic
chr1:29460943	5.48580e-03	1.30703e-11	1117	613	1850	844	0.093	significant_after_spatial_adjustment	0	TMEM200B	-10523	-	intergenic
chr1:29460962	4.86812e-03	1.19016e-13	1120	621	1854	863	0.089	significant_after_spatial_adjustment	0	TMEM200B	-10542	-	intergenic
chr1:29460966	5.13212e-03	1.19016e-13	1403	502	2320	620	0.091	significant_after_spatial_adjustment	0	TMEM200B	-10546	-	intergenic
chr1:29460974	1.81544e-05	3.87468e-14	1554	927	2679	1263	0.125	significant_with_both_criteria	0	TMEM200B	-10554	-	intergenic
chr1:29460989	2.74793e-02	3.87468e-14	1561	514	2679	670	0.079	significant_after_spatial_adjustment	0	TMEM200B	-10569	-	intergenic
chr1:29461002	8.36439e-04	3.55271e-14	1387	626	2444	805	0.122	significant_after_spatial_adjustment	0	TMEM200B	-10582	-	intergenic
chr1:29461008	2.56094e-03	3.55271e-14	1391	430	2446	532	0.092	significant_after_spatial_adjustment	0	TMEM200B	-10588	-	intergenic
chr1:29461042	2.01256e-08	3.33067e-16	1379	921	2428	1249	0.153	significant_with_both_criteria	0	TMEM200B	-10622	-	intergenic
chr1:29461061	2.75408e-05	2.10942e-15	1365	704	2411	937	0.127	significant_after_spatial_adjustment	0	TMEM200B	-10641	-	intergenic
chr1:29461118	6.48773e-05	0.00000e+00	1555	716	2639	928	0.109	significant_after_spatial_adjustment	0	TMEM200B	-10698	-	intergenic
chr1:29461132	1.44751e-01	1.11022e-16	1464	829	2542	1251	0.074	significant_after_spatial_adjustment	0	TMEM200B	-10712	-	intergenic
chr1:29461139	2.19774e-04	0.00000e+00	1570	1070	2661	1541	0.102	significant_after_spatial_adjustment	0	TMEM200B	-10719	-	intergenic
chr1:29461148	9.33261e-04	0.00000e+00	1575	980	2664	1426	0.087	significant_after_spatial_adjustment	0	TMEM200B	-10728	-	intergenic
chr1:29461152	9.85237e-04	0.00000e+00	1576	1017	2666	1419	0.113	significant_after_spatial_adjustment	0	TMEM200B	-10732	-	intergenic
chr1:29461157	2.83111e-03	0.00000e+00	1579	948	2669	1308	0.110	significant_after_spatial_adjustment	0	TMEM200B	-10737	-	intergenic
chr1:29461162	1.17183e-04	0.00000e+00	1581	1051	2671	1443	0.125	significant_after_spatial_adjustment	0	TMEM200B	-10742	-	intergenic
chr1:29461171	3.20272e-02	1.11022e-16	1584	793	2671	1089	0.093	significant_after_spatial_adjustment	0	TMEM200B	-10751	-	intergenic
chr1:29461196	8.43934e-02	6.66134e-16	1590	927	2681	1351	0.079	significant_after_spatial_adjustment	0	TMEM200B	-10776	-	intergenic
chr1:29461213	1.08114e-04	7.66054e-15	5186	2921	8560	4084	0.086	significant_after_spatial_adjustment	0	TMEM200B	-10793	-	intergenic
chr1:29461228	9.77370e-07	7.66054e-15	7974	4769	13291	6537	0.106	significant_with_both_criteria	0	TMEM200B	-10808	-	intergenic
chr1:29461266	3.21400e-07	1.65068e-12	7030	3060	11387	3897	0.093	significant_with_both_criteria	0	TMEM200B	-10846	-	intergenic
chr1:29461277	7.71831e-06	1.65068e-12	7979	4573	13297	6415	0.091	significant_with_both_criteria	0	TMEM200B	-10857	-	intergenic
chr1:29461286	7.08994e-06	1.65068e-12	7979	3405	13295	4602	0.081	significant_with_both_criteria	0	TMEM200B	-10866	-	intergenic
chr1:29461308	7.57621e-03	1.65068e-12	7931	1626	13229	2103	0.046	significant_after_spatial_adjustment	0	TMEM200B	-10888	-	intergenic
chr1:29461327	7.44771e-01	7.78200e-12	3477	422	5929	662	0.010	significant_after_spatial_adjustment	0	TMEM200B	-10907	-	intergenic
chr1:55266189	7.98417e-01	1.04269e-08	791	740	1456	1334	0.019	significant_after_spatial_adjustment	0	TTC22	753	-	promoter
chr1:55266278	3.70098e-04	1.66487e-10	1335	1122	2264	1664	0.105	significant_after_spatial_adjustment	0	TTC22	664	-	promoter
chr1:55266288	3.32666e-03	1.66487e-10	802	758	1447	1225	0.099	significant_after_spatial_adjustment	0	TTC22	654	-	promoter
chr1:55266325	1.41201e-02	2.91387e-10	1284	892	2170	1268	0.110	significant_after_spatial_adjustment	0	TTC22	617	-	promoter
chr1:55266327	5.61908e-04	2.91387e-10	1288	959	2182	1387	0.109	significant_after_spatial_adjustment	0	TTC22	615	-	promoter
chr1:55266331	9.78468e-03	2.91387e-10	1292	1083	2184	1638	0.088	significant_after_spatial_adjustment	0	TTC22	611	-	promoter
chr1:55266347	2.65102e-05	4.85400e-10	1305	1146	2198	1725	0.093	significant_with_both_criteria	0	TTC22	595	-	promoter
chr1:55266353	1.13492e-03	7.72409e-10	1307	646	2205	915	0.079	significant_after_spatial_adjustment	0	TTC22	589	-	promoter
chr1:55266356	2.58742e-02	7.72409e-10	1308	558	2205	746	0.088	significant_after_spatial_adjustment	0	TTC22	586	-	promoter
chr1:55266359	4.22571e-03	7.72409e-10	1314	509	2205	647	0.094	significant_after_spatial_adjustment	0	TTC22	583	-	promoter
chr1:55266369	1.18142e-02	8.30442e-10	1315	866	2210	1237	0.099	significant_after_spatial_adjustment	0	TTC22	573	-	promoter
chr1:55266371	8.10830e-04	8.30442e-10	1310	933	2209	1342	0.105	significant_after_spatial_adjustment	0	TTC22	571	-	promoter
chr1:55266383	2.64744e-04	3.82242e-09	1322	562	2217	709	0.105	significant_after_spatial_adjustment	0	TTC22	559	-	promoter
chr1:55266394	1.35970e-03	2.89558e-09	1325	615	2221	813	0.098	significant_after_spatial_adjustment	0	TTC22	548	-	promoter
chr1:55266398	5.89946e-04	2.89558e-09	1326	761	2216	1002	0.122	significant_after_spatial_adjustment	0	TTC22	544	-	promoter
chr1:55266401	2.81657e-04	2.89558e-09	1324	546	2220	645	0.122	significant_after_spatial_adjustment	0	TTC22	541	-	promoter
chr1:55266403	1.15246e-02	2.89558e-09	1328	610	2223	806	0.097	significant_after_spatial_adjustment	0	TTC22	539	-	promoter
chr1:55266419	1.50654e-02	3.35662e-09	1914	90	3029	108	0.011	significant_after_spatial_adjustment	0	TTC22	523	-	promoter
chr1:55266422	3.69649e-02	3.35662e-09	1377	360	2214	495	0.038	significant_after_spatial_adjustment	0	TTC22	520	-	promoter
chr1:55266428	2.74610e-01	3.35662e-09	4405	279	7303	373	0.012	significant_after_spatial_adjustment	0	TTC22	514	-	promoter
chr1:55266455	3.01825e-02	2.64475e-07	4435	336	7335	402	0.021	significant_after_spatial_adjustment	0	TTC22	487	-	promoter
chr1:55266463	4.37844e-03	3.85288e-07	4438	481	7334	557	0.032	significant_after_spatial_adjustment	0	TTC22	479	-	promoter
chr1:55266467	4.23583e-03	3.85288e-07	4434	937	7335	1175	0.051	significant_after_spatial_adjustment	0	TTC22	475	-	promoter
chr1:55266470	3.19632e-06	3.85288e-07	4427	1318	7327	1654	0.072	significant_with_both_criteria	0	TTC22	472	-	promoter
chr1:55266474	2.71264e-02	3.85288e-07	4408	775	7292	1048	0.032	significant_after_spatial_adjustment	0	TTC22	468	-	promoter
chr1:75591023	2.89945e-01	7.72671e-09	589	200	944	262	0.062	significant_after_spatial_adjustment	0	LHX8	-3096	+	intergenic
chr1:75591029	2.18984e-01	7.72671e-09	590	133	945	150	0.067	significant_after_spatial_adjustment	1	LHX8	-3090	+	intergenic
chr1:75591032	5.12768e-01	7.72671e-09	589	165	940	205	0.062	significant_after_spatial_adjustment	0	LHX8	-3087	+	intergenic
chr1:75591044	1.13621e-02	8.63138e-09	589	188	944	203	0.104	significant_after_spatial_adjustment	0	LHX8	-3075	+	intergenic
chr1:75591054	2.52298e-01	5.10820e-09	590	138	945	152	0.073	significant_after_spatial_adjustment	0	LHX8	-3065	+	intergenic
chr1:75591067	4.21664e-03	5.70942e-10	4247	815	7282	921	0.065	significant_after_spatial_adjustment	0	LHX8	-3052	+	intergenic
chr1:75591077	1.15917e-04	2.91057e-10	6825	1189	11911	1317	0.064	significant_after_spatial_adjustment	0	LHX8	-3042	+	intergenic
chr1:75591079	8.43501e-04	2.91057e-10	6826	580	11915	592	0.035	significant_after_spatial_adjustment	0	LHX8	-3040	+	intergenic
chr1:75591081	4.45148e-04	2.91057e-10	6833	1227	11910	1362	0.065	significant_after_spatial_adjustment	0	LHX8	-3038	+	intergenic
chr1:75591134	2.24439e-04	2.68282e-10	6837	683	11907	598	0.050	significant_after_spatial_adjustment	0	LHX8	-2985	+	intergenic
chr1:75591159	4.50385e-05	3.91205e-11	6808	770	11873	714	0.053	significant_after_spatial_adjustment	0	LHX8	-2960	+	intergenic
chr1:75591168	1.60645e-05	3.91205e-11	6785	742	11858	643	0.055	significant_with_both_criteria	0	LHX8	-2951	+	intergenic
chr1:75591174	1.93674e-03	3.91205e-11	6784	1207	11853	1536	0.048	significant_after_spatial_adjustment	0	LHX8	-2945	+	intergenic
chr1:75591180	1.99837e-04	3.91205e-11	6784	1413	11857	1731	0.062	significant_after_spatial_adjustment	0	LHX8	-2939	+	intergenic
chr1:75591190	2.60165e-03	3.91205e-11	6780	954	11846	1084	0.049	significant_after_spatial_adjustment	0	LHX8	-2929	+	intergenic
chr1:75591206	7.72314e-02	7.92844e-12	4860	618	8422	813	0.031	significant_after_spatial_adjustment	0	LHX8	-2913	+	intergenic
chr1:75591241	7.84230e-02	2.03171e-14	3059	701	5102	924	0.048	significant_after_spatial_adjustment	0	LHX8	-2878	+	intergenic
chr1:75591248	1.43690e-02	3.31957e-14	3088	550	5159	589	0.064	significant_after_spatial_adjustment	0	LHX8	-2871	+	intergenic
chr1:75591256	6.62665e-03	4.99600e-15	3006	977	5030	1291	0.068	significant_after_spatial_adjustment	0	LHX8	-2863	+	intergenic
chr1:75591261	2.42977e-02	4.99600e-15	3033	461	5055	522	0.049	significant_after_spatial_adjustment	0	LHX8	-2858	+	intergenic
chr1:75591266	3.24902e-04	4.99600e-15	3078	425	5146	357	0.069	significant_after_spatial_adjustment	0	LHX8	-2853	+	intergenic
chr1:75591270	3.63706e-03	9.21485e-15	3055	438	5105	409	0.063	significant_after_spatial_adjustment	0	LHX8	-2849	+	intergenic
chr1:75591317	5.60169e-02	9.60010e-13	3150	590	5220	717	0.050	significant_after_spatial_adjustment	0	LHX8	-2802	+	intergenic
chr1:75591332	8.79687e-02	2.64033e-12	3147	733	5227	1020	0.038	significant_after_spatial_adjustment	0	LHX8	-2787	+	intergenic
chr1:75591341	1.64338e-02	1.44591e-11	3155	423	5238	448	0.049	significant_after_spatial_adjustment	0	LHX8	-2778	+	intergenic
chr1:75591343	7.47548e-03	1.44591e-11	3155	675	5241	755	0.070	significant_after_spatial_adjustment	0	LHX8	-2776	+	intergenic
chr1:75591353	2.20124e-03	1.44591e-11	3153	559	5240	596	0.064	significant_after_spatial_adjustment	1	LHX8	-2766	+	intergenic
chr1:75591399	1.94718e-04	1.52975e-08	2778	446	4965	452	0.070	significant_after_spatial_adjustment	0	LHX8	-2720	+	intergenic
chr1:75591408	3.85668e-05	1.61452e-08	5082	751	9023	644	0.076	significant_after_spatial_adjustment	0	LHX8	-2711	+	intergenic
chr1:75591436	7.17402e-04	1.61452e-08	5119	498	9089	459	0.047	significant_after_spatial_adjustment	0	LHX8	-2683	+	intergenic
chr1:75591454	2.86179e-03	2.21926e-08	5108	1070	9075	1231	0.074	significant_after_spatial_adjustment	0	LHX8	-2665	+	intergenic
chr1:75591483	5.72556e-07	1.28342e-06	4088	717	7144	740	0.072	significant_before_spatial_adjustment	0	LHX8	-2636	+	intergenic
chr1:91304876	2.71954e-05	8.52486e-10	5080	1506	9730	2086	0.082	significant_with_both_criteria	0	BC036441	-3159	-	intron
chr1:91304940	3.37833e-09	8.52486e-10	8578	2286	15602	2856	0.083	significant_with_both_criteria	0	BC036441	-3223	-	intron
chr1:91304972	1.86658e-03	8.52486e-10	4317	641	7473	791	0.043	significant_after_spatial_adjustment	0	BC036441	-3255	-	intron
chr1:150897595	2.10045e-01	8.59666e-08	555	349	928	514	0.075	significant_after_spatial_adjustment	0	SETDB1	-1220	+	intergenic
chr1:150897603	1.62928e-01	5.97273e-08	554	350	923	504	0.086	significant_after_spatial_adjustment	0	SETDB1	-1212	+	intergenic
chr1:150897607	6.70039e-02	5.97273e-08	554	312	923	438	0.089	significant_after_spatial_adjustment	0	SETDB1	-1208	+	intergenic
chr1:150897633	8.03303e-02	4.18865e-08	553	281	923	369	0.108	significant_after_spatial_adjustment	0	SETDB1	-1182	+	intergenic
chr1:150897635	3.08789e-02	6.38437e-09	555	291	923	381	0.112	significant_after_spatial_adjustment	0	SETDB1	-1180	+	intergenic
chr1:150897664	4.01224e-02	9.81483e-11	620	123	1216	165	0.063	significant_after_spatial_adjustment	0	SETDB1	-1151	+	intergenic
chr1:150897675	1.04576e-02	1.51196e-11	2102	358	4075	415	0.068	significant_after_spatial_adjustment	0	SETDB1	-1140	+	intergenic
chr1:150897687	1.13781e-02	1.51196e-11	2079	253	4065	312	0.045	significant_after_spatial_adjustment	0	SETDB1	-1128	+	intergenic
chr1:150897698	2.93666e-04	1.51196e-11	2240	361	4438	425	0.065	significant_after_spatial_adjustment	0	SETDB1	-1117	+	intergenic
chr1:150897719	2.06087e-03	1.51196e-11	2243	356	4434	426	0.063	significant_after_spatial_adjustment	0	SETDB1	-1096	+	intergenic
chr1:150897721	4.20211e-04	1.51196e-11	2240	373	4428	445	0.066	significant_after_spatial_adjustment	0	SETDB1	-1094	+	intergenic
chr1:150897731	1.51818e-04	1.51196e-11	2231	374	4420	420	0.073	significant_after_spatial_adjustment	0	SETDB1	-1084	+	intergenic
chr1:150897773	6.08100e-04	1.51196e-11	2212	339	4401	382	0.066	significant_after_spatial_adjustment	0	SETDB1	-1042	+	intergenic
chr1:150897781	3.59316e-04	1.51196e-11	2214	354	4401	410	0.067	significant_after_spatial_adjustment	0	SETDB1	-1034	+	intergenic
chr1:150897786	7.34327e-05	1.51196e-11	2211	385	4390	441	0.074	significant_after_spatial_adjustment	0	SETDB1	-1029	+	intergenic
chr1:150897789	7.69292e-04	1.51196e-11	2217	371	4403	428	0.070	significant_after_spatial_adjustment	0	SETDB1	-1026	+	intergenic
chr1:150897836	7.50484e-05	6.95111e-13	2209	416	4400	480	0.079	significant_after_spatial_adjustment	0	SETDB1	-979	+	promoter
chr1:150897841	3.60546e-04	6.67577e-13	2213	374	4416	435	0.070	significant_after_spatial_adjustment	0	SETDB1	-974	+	promoter
chr1:150897852	1.06705e-02	6.67577e-13	2190	447	4392	664	0.053	significant_after_spatial_adjustment	0	SETDB1	-963	+	promoter
chr1:150897856	1.87549e-04	6.67577e-13	2069	278	4199	307	0.061	significant_after_spatial_adjustment	0	SETDB1	-959	+	promoter
chr1:151104275	2.65960e-02	3.49837e-07	1459	167	2435	200	0.032	significant_after_spatial_adjustment	0	SEMA6C	14866	-	exon
chr1:151104286	1.14523e-01	3.55614e-08	1457	349	2434	470	0.046	significant_after_spatial_adjustment	0	SEMA6C	14855	-	exon
chr1:151104293	7.01226e-02	2.73394e-08	1458	528	2434	784	0.040	significant_after_spatial_adjustment	0	SEMA6C	14848	-	exon
chr1:151104326	3.87147e-01	3.37771e-09	2984	856	5247	1426	0.015	significant_after_spatial_adjustment	0	SEMA6C	14815	-	exon
chr1:151104353	4.39058e-05	1.38607e-09	5391	3099	8722	4227	0.090	significant_after_spatial_adjustment	0	SEMA6C	14788	-	exon
chr1:151104359	1.14844e-03	3.97534e-10	5394	3121	8720	4192	0.098	significant_after_spatial_adjustment	0	SEMA6C	14782	-	exon
chr1:151104367	1.67515e-05	3.97534e-10	5387	4436	8713	6380	0.091	significant_with_both_criteria	1	SEMA6C	14774	-	exon
chr1:151104371	4.75332e-06	3.97534e-10	5391	3846	8721	5238	0.113	significant_with_both_criteria	0	SEMA6C	14770	-	exon
chr1:151104405	1.13491e-02	4.77991e-11	4634	2261	7272	3095	0.062	significant_after_spatial_adjustment	0	SEMA6C	14736	-	exon
chr1:151104408	4.11144e-01	4.77991e-11	2094	1739	2868	2338	0.015	significant_after_spatial_adjustment	0	SEMA6C	14733	-	exon
chr1:151104414	1.61527e-01	4.77991e-11	2091	1166	2866	1506	0.032	significant_after_spatial_adjustment	0	SEMA6C	14727	-	exon
chr1:151104432	7.60920e-02	1.15352e-13	2926	1036	4015	1196	0.056	significant_after_spatial_adjustment	0	SEMA6C	14709	-	exon
chr1:151104466	9.94404e-04	1.15352e-13	1622	1270	2479	1596	0.139	significant_after_spatial_adjustment	0	SEMA6C	14675	-	exon
chr1:151104472	3.08372e-03	1.15352e-13	1619	1270	2472	1604	0.136	significant_after_spatial_adjustment	0	SEMA6C	14669	-	exon
chr1:151104481	1.75177e-03	1.64868e-13	1623	1216	2476	1491	0.147	significant_after_spatial_adjustment	0	SEMA6C	14660	-	exon
chr1:151104486	5.75303e-04	1.64868e-13	1621	1033	2475	1223	0.143	significant_after_spatial_adjustment	0	SEMA6C	14655	-	exon
chr1:151104490	2.28247e-02	1.31339e-13	1621	1120	2472	1429	0.113	significant_after_spatial_adjustment	0	SEMA6C	14651	-	exon
chr1:151104497	3.89995e-03	1.29452e-13	1619	1241	2471	1585	0.125	significant_after_spatial_adjustment	0	SEMA6C	14644	-	exon
chr1:151104507	1.00706e-03	1.29452e-13	1608	1245	2467	1593	0.129	significant_after_spatial_adjustment	0	SEMA6C	14634	-	exon
chr1:151104511	1.05783e-02	1.29452e-13	1600	883	2458	1050	0.125	significant_after_spatial_adjustment	0	SEMA6C	14630	-	exon
chr1:151104540	1.94848e-03	4.04121e-14	1528	855	2358	991	0.139	significant_after_spatial_adjustment	0	SEMA6C	14601	-	exon
chr1:151104556	3.64728e-04	1.98730e-13	1597	1339	2449	1734	0.130	significant_after_spatial_adjustment	0	SEMA6C	14585	-	exon
chr1:151104584	6.88244e-05	3.03096e-11	1613	1032	2459	1171	0.164	significant_after_spatial_adjustment	0	SEMA6C	14557	-	exon
chr1:151104604	1.81882e-02	3.03096e-11	1622	899	2466	1118	0.101	significant_after_spatial_adjustment	0	SEMA6C	14537	-	exon
chr1:151104622	4.36304e-06	6.00464e-12	1615	1463	2468	1996	0.097	significant_with_both_criteria	0	SEMA6C	14519	-	exon
chr1:151104624	9.39028e-04	6.00464e-12	1608	1411	2470	1957	0.085	significant_after_spatial_adjustment	0	SEMA6C	14517	-	exon
chr1:151104626	8.84259e-03	6.00464e-12	1604	1338	2469	1811	0.101	significant_after_spatial_adjustment	0	SEMA6C	14515	-	exon
chr1:151104628	6.91960e-04	6.00464e-12	1602	1387	2469	1889	0.101	significant_after_spatial_adjustment	0	SEMA6C	14513	-	exon
chr1:151104633	8.95399e-04	6.00464e-12	1602	1424	2471	1932	0.107	significant_after_spatial_adjustment	0	SEMA6C	14508	-	exon
chr1:151105362	3.30165e-02	1.03992e-09	858	260	1781	356	0.103	significant_after_spatial_adjustment	0	SEMA6C	13779	-	exon
chr1:151105371	9.93856e-02	5.71556e-10	888	324	1686	435	0.107	significant_after_spatial_adjustment	0	SEMA6C	13770	-	exon
chr1:151105375	4.18861e-02	5.71556e-10	889	320	1687	403	0.121	significant_after_spatial_adjustment	0	SEMA6C	13766	-	exon
chr1:151105377	2.18852e-02	5.71556e-10	889	292	1686	351	0.120	significant_after_spatial_adjustment	0	SEMA6C	13764	-	exon
chr1:151105391	1.17965e-01	5.71556e-10	897	336	1738	487	0.094	significant_after_spatial_adjustment	0	SEMA6C	13750	-	exon
chr1:151105400	1.24528e-02	5.71556e-10	948	373	1799	475	0.129	significant_after_spatial_adjustment	0	SEMA6C	13741	-	exon
chr1:151105416	6.51090e-02	5.02963e-10	934	375	1794	524	0.109	significant_after_spatial_adjustment	0	SEMA6C	13725	-	exon
chr1:151105422	2.17120e-02	5.02963e-10	958	386	1823	524	0.115	significant_after_spatial_adjustment	0	SEMA6C	13719	-	exon
chr1:151105427	4.28429e-02	5.02963e-10	963	342	1831	461	0.103	significant_after_spatial_adjustment	0	SEMA6C	13714	-	exon
chr1:151105438	6.47564e-01	5.02963e-10	953	428	1806	688	0.068	significant_after_spatial_adjustment	0	SEMA6C	13703	-	exon
chr1:151105469	2.01002e-02	5.02963e-10	972	380	1833	496	0.120	significant_after_spatial_adjustment	0	SEMA6C	13672	-	exon
chr1:151105478	1.84802e-03	5.02963e-10	913	599	1503	751	0.156	significant_after_spatial_adjustment	0	SEMA6C	13663	-	exon
chr1:151105487	4.07137e-03	4.03439e-10	952	848	1656	1324	0.091	significant_after_spatial_adjustment	0	SEMA6C	13654	-	exon
chr1:151105491	2.79952e-04	6.21485e-10	1053	934	1975	1502	0.126	significant_after_spatial_adjustment	0	SEMA6C	13650	-	exon
chr1:151105494	2.74008e-04	6.21485e-10	1053	924	1978	1484	0.127	significant_after_spatial_adjustment	0	SEMA6C	13647	-	exon
chr1:151105511	1.80660e-03	5.87004e-10	1055	898	1974	1399	0.142	significant_after_spatial_adjustment	0	SEMA6C	13630	-	exon
chr1:151105513	1.62274e-03	5.87004e-10	1054	931	1973	1501	0.123	significant_after_spatial_adjustment	0	SEMA6C	13628	-	exon
chr1:151105518	5.93998e-03	5.87004e-10	1054	949	1969	1587	0.094	significant_after_spatial_adjustment	0	SEMA6C	13623	-	exon
chr1:151105520	1.55768e-05	5.87004e-10	1054	942	1968	1487	0.138	significant_with_both_criteria	0	SEMA6C	13621	-	exon
chr1:151105526	5.88190e-03	3.31877e-10	1053	936	1962	1548	0.100	significant_after_spatial_adjustment	0	SEMA6C	13615	-	exon
chr1:151105530	3.19027e-04	3.31877e-10	1055	945	1972	1548	0.111	significant_after_spatial_adjustment	0	SEMA6C	13611	-	exon
chr1:151105533	4.29745e-04	3.04459e-10	1056	941	1973	1539	0.111	significant_after_spatial_adjustment	0	SEMA6C	13608	-	exon
chr1:151105535	2.04202e-04	1.97834e-10	1056	893	1972	1408	0.132	significant_after_spatial_adjustment	0	SEMA6C	13606	-	exon
chr1:151105541	1.89404e-03	1.56347e-10	1061	950	1975	1574	0.098	significant_after_spatial_adjustment	0	SEMA6C	13600	-	exon
chr1:151105546	4.49620e-03	1.56347e-10	1062	903	1978	1460	0.112	significant_after_spatial_adjustment	0	SEMA6C	13595	-	exon
chr1:151105552	1.49373e-03	1.56347e-10	1061	910	1977	1486	0.106	significant_after_spatial_adjustment	0	SEMA6C	13589	-	exon
chr1:151105557	4.52958e-03	1.20852e-10	946	799	1835	1275	0.150	significant_after_spatial_adjustment	0	SEMA6C	13584	-	exon
chr1:151105571	1.09048e-03	1.28942e-10	846	754	1525	1142	0.142	significant_after_spatial_adjustment	0	SEMA6C	13570	-	exon
chr1:151105607	3.46387e-02	3.23719e-09	679	591	1216	906	0.125	significant_after_spatial_adjustment	0	SEMA6C	13534	-	exon
chr1:151105685	6.00697e-02	7.99161e-08	536	482	825	677	0.079	significant_after_spatial_adjustment	0	SEMA6C	13456	-	exon
chr1:151105692	3.84057e-01	1.48052e-07	1895	1293	3243	1978	0.072	significant_after_spatial_adjustment	0	SEMA6C	13449	-	exon
chr1:154841702	4.42322e-04	3.54629e-10	1140	387	1992	845	-0.085	significant_after_spatial_adjustment	0	KCNN3	-908	-	promoter
chr1:154841770	6.81829e-03	2.33097e-09	1327	489	2379	1061	-0.077	significant_after_spatial_adjustment	0	KCNN3	-976	-	promoter
chr1:154841783	3.07714e-03	2.33097e-09	1410	936	2688	1976	-0.071	significant_after_spatial_adjustment	0	KCNN3	972	-	promoter
chr1:154841790	4.76212e-03	2.33097e-09	2181	1466	3725	2766	-0.070	significant_after_spatial_adjustment	0	KCNN3	965	-	promoter
chr1:154841837	5.96257e-05	2.33097e-09	2620	1191	4353	2440	-0.106	significant_after_spatial_adjustment	0	KCNN3	918	-	promoter
chr1:154841843	3.69359e-03	2.33097e-09	2620	1022	4352	2047	-0.080	significant_after_spatial_adjustment	0	KCNN3	912	-	promoter
chr1:154841857	3.33722e-04	2.33097e-09	3531	1280	5668	2458	-0.071	significant_after_spatial_adjustment	0	KCNN3	898	-	promoter
chr1:154841864	2.75280e-03	2.33097e-09	4107	1804	6187	3231	-0.083	significant_after_spatial_adjustment	0	KCNN3	891	-	promoter
chr1:154841872	4.03343e-03	2.33097e-09	4113	1761	6176	3075	-0.070	significant_after_spatial_adjustment	0	KCNN3	883	-	promoter
chr1:154841897	5.45888e-03	2.33097e-09	4114	2014	6198	3399	-0.059	significant_after_spatial_adjustment	0	KCNN3	858	-	promoter
chr1:154841921	7.37818e-03	1.58971e-08	4114	1646	6190	2957	-0.078	significant_after_spatial_adjustment	0	KCNN3	834	-	promoter
chr1:154841928	1.92650e-02	1.58971e-08	4118	989	6203	1802	-0.050	significant_after_spatial_adjustment	0	KCNN3	827	-	promoter
chr1:154841947	4.88638e-02	1.58971e-08	3828	1243	5681	2109	-0.047	significant_after_spatial_adjustment	0	KCNN3	808	-	promoter
chr1:154841950	4.29741e-01	1.58971e-08	2046	511	3225	871	-0.020	significant_after_spatial_adjustment	0	KCNN3	805	-	promoter
chr1:200842120	4.15378e-01	4.38733e-07	3967	2951	6491	4538	0.045	significant_after_spatial_adjustment	0	GPR25	39	+	promoter
chr1:200842126	1.81722e-03	4.38733e-07	3969	3102	6490	4634	0.068	significant_after_spatial_adjustment	1	GPR25	45	+	promoter
chr1:200842143	6.11576e-02	1.73082e-07	3967	3210	6492	5030	0.034	significant_after_spatial_adjustment	0	GPR25	62	+	promoter
chr1:200842145	1.14928e-01	1.73082e-07	3963	2691	6487	4154	0.039	significant_after_spatial_adjustment	1	GPR25	64	+	promoter
chr1:200842257	1.07243e-01	4.08703e-07	1691	1130	2493	1524	0.057	significant_after_spatial_adjustment	0	GPR25	176	+	promoter
chr1:200842261	3.02439e-03	4.08703e-07	4138	1220	6999	1689	0.054	significant_after_spatial_adjustment	0	GPR25	180	+	promoter
chr1:200842276	5.95823e-07	4.08703e-07	3989	2172	6760	2900	0.116	significant_with_both_criteria	0	GPR25	195	+	promoter
chr1:200842282	4.41932e-03	3.80105e-07	3988	1958	6759	2838	0.071	significant_after_spatial_adjustment	1	GPR25	201	+	promoter
chr1:200842308	1.95017e-05	5.95318e-07	3976	3069	6749	4657	0.082	significant_before_spatial_adjustment	0	GPR25	227	+	promoter
chr1:212063969	1.28125e-03	4.05795e-08	1108	587	1776	739	0.114	significant_after_spatial_adjustment	0	LPGAT1	-59856	-	intergenic
chr1:212063971	2.66630e-03	4.05795e-08	1108	629	1776	799	0.118	significant_after_spatial_adjustment	0	LPGAT1	-59858	-	intergenic
chr1:212063992	3.99618e-03	4.05795e-08	1108	660	1781	872	0.106	significant_after_spatial_adjustment	0	LPGAT1	-59879	-	intergenic
chr1:212063999	2.96249e-03	4.05795e-08	1107	644	1780	844	0.108	significant_after_spatial_adjustment	0	LPGAT1	-59886	-	intergenic
chr1:212064007	9.44233e-04	4.05795e-08	1108	669	1780	864	0.118	significant_after_spatial_adjustment	0	LPGAT1	-59894	-	intergenic
chr1:212064009	3.75867e-03	4.05795e-08	1108	677	1779	880	0.116	significant_after_spatial_adjustment	0	LPGAT1	-59896	-	intergenic
chr1:212064015	7.79976e-04	4.05795e-08	1108	658	1780	834	0.125	significant_after_spatial_adjustment	0	LPGAT1	-59902	-	intergenic
chr1:212064053	2.04560e-02	4.05795e-08	691	331	1094	438	0.079	significant_after_spatial_adjustment	0	LPGAT1	-59940	-	intergenic
chr1:228659024	1.72113e-01	3.44241e-07	2151	1381	3548	2376	-0.028	significant_after_spatial_adjustment	0	Histone3	-7134	-	intergenic
chr1:228659026	1.60757e-02	3.44241e-07	2156	749	3563	1477	-0.067	significant_after_spatial_adjustment	0	Histone3	-7136	-	intergenic
chr1:228659041	4.04706e-03	3.44241e-07	2175	915	3591	1802	-0.081	significant_after_spatial_adjustment	0	Histone3	-7151	-	intergenic
chr1:228659052	1.77372e-03	1.28472e-07	2173	765	3587	1619	-0.099	significant_after_spatial_adjustment	0	Histone3	-7162	-	intergenic
chr1:228659054	2.05104e-02	1.28472e-07	2175	535	3590	1120	-0.066	significant_after_spatial_adjustment	0	Histone3	-7164	-	intergenic
chr1:228659059	3.10593e-02	1.28472e-07	2169	1215	3575	2197	-0.054	significant_after_spatial_adjustment	0	Histone3	-7169	-	intergenic
chr1:228659063	2.02060e-02	4.02834e-08	2157	900	3524	1710	-0.068	significant_after_spatial_adjustment	0	Histone3	-7173	-	intergenic
chr1:228659073	1.29348e-02	4.02834e-08	2146	906	3512	1711	-0.065	significant_after_spatial_adjustment	0	Histone3	-7183	-	intergenic
chr1:228659084	1.87189e-01	9.62489e-08	2150	1754	3512	2935	-0.020	significant_after_spatial_adjustment	0	Histone3	-7194	-	intergenic
chr1:228659093	5.00985e-01	9.62489e-08	2156	1673	3514	2804	-0.022	significant_after_spatial_adjustment	0	Histone3	-7203	-	intergenic
chr1:228659102	3.53269e-01	2.90311e-08	2156	1383	3523	2325	-0.018	significant_after_spatial_adjustment	0	Histone3	-7212	-	intergenic
chr1:228659126	4.74376e-02	2.90311e-08	1768	947	3004	1805	-0.065	significant_after_spatial_adjustment	0	Histone3	-7236	-	intergenic
chr1:228659132	6.51361e-05	2.90311e-08	2118	1020	3274	1818	-0.074	significant_after_spatial_adjustment	0	Histone3	-7242	-	intergenic
chr1:228659138	6.11367e-02	2.90311e-08	2854	1151	3985	1849	-0.061	significant_after_spatial_adjustment	0	Histone3	-7248	-	intergenic
chr1:228659144	3.20600e-03	3.12775e-08	2875	725	3985	1263	-0.065	significant_after_spatial_adjustment	0	Histone3	-7254	-	intergenic
chr1:228659151	4.70940e-03	3.12775e-08	2896	1486	3980	2293	-0.063	significant_after_spatial_adjustment	0	Histone3	-7261	-	intergenic
chr1:228659187	2.57736e-04	3.00617e-08	2889	1379	3992	2248	-0.086	significant_after_spatial_adjustment	0	Histone3	-7297	-	intergenic
chr1:228659195	5.46122e-03	2.51406e-08	2887	1019	3984	1681	-0.069	significant_after_spatial_adjustment	0	Histone3	-7305	-	intergenic
chr1:228659210	1.01713e-04	2.85040e-08	2910	1266	4054	2145	-0.094	significant_after_spatial_adjustment	0	Histone3	-7320	-	intergenic
chr1:228659248	1.25783e-03	4.36490e-08	2897	1001	4039	1718	-0.080	significant_after_spatial_adjustment	0	Histone3	-7358	-	intergenic
chr1:228659261	5.61076e-04	1.45560e-07	2880	1929	4034	2946	-0.061	significant_after_spatial_adjustment	0	Histone3	-7371	-	intergenic
chr1:228659277	7.66543e-01	3.16937e-07	2454	1899	3460	2641	0.011	significant_after_spatial_adjustment	0	Histone3	-7387	-	intergenic
chr1:228659302	5.40152e-04	3.23214e-08	703	130	899	264	-0.109	significant_after_spatial_adjustment	0	Histone3	-7412	-	intergenic
chr1:234492499	2.15883e-02	2.78594e-08	745	426	1321	587	0.127	significant_after_spatial_adjustment	0	COA6	-16715	+	intergenic
chr1:234492512	1.61367e-03	6.38491e-08	1720	1036	3058	1465	0.123	significant_after_spatial_adjustment	0	COA6	-16702	+	intergenic
chr1:234492536	4.67022e-04	1.16802e-07	1724	1105	3058	1537	0.138	significant_after_spatial_adjustment	0	COA6	-16678	+	intergenic
chr1:234492560	1.15802e-02	7.59826e-09	1731	796	3055	1047	0.117	significant_after_spatial_adjustment	0	COA6	-16654	+	intergenic
chr1:234492593	4.53304e-03	5.82796e-10	1688	474	2997	524	0.106	significant_after_spatial_adjustment	0	COA6	-16621	+	intergenic
chr1:234492602	1.66475e-03	2.05644e-10	1435	399	2655	450	0.109	significant_after_spatial_adjustment	0	COA6	-16612	+	intergenic
chr1:234492626	6.29033e-03	2.05644e-10	1445	222	2680	231	0.067	significant_after_spatial_adjustment	0	COA6	-16588	+	intergenic
chr1:234492641	3.10459e-03	1.61267e-11	1445	374	2679	386	0.115	significant_after_spatial_adjustment	0	COA6	-16573	+	intergenic
chr1:234492654	2.40068e-02	7.86415e-12	1710	582	3033	686	0.114	significant_after_spatial_adjustment	0	COA6	-16560	+	intergenic
chr1:234492669	1.73457e-02	3.81206e-12	1873	613	3394	800	0.092	significant_after_spatial_adjustment	0	COA6	-16545	+	intergenic
chr1:234492684	3.92448e-02	3.81206e-12	1110	465	1994	659	0.088	significant_after_spatial_adjustment	0	COA6	-16530	+	intergenic
chr1:234492687	1.70222e-02	3.81206e-12	1098	457	1979	630	0.098	significant_after_spatial_adjustment	0	COA6	-16527	+	intergenic
chr1:234492706	9.56727e-02	3.98293e-12	1108	509	2008	787	0.067	significant_after_spatial_adjustment	0	COA6	-16508	+	intergenic
chr1:234492712	7.54770e-02	3.98293e-12	1083	530	1972	799	0.084	significant_after_spatial_adjustment	0	COA6	-16502	+	intergenic
chr1:234492730	1.01675e-01	1.28146e-11	1110	529	2016	798	0.081	significant_after_spatial_adjustment	0	COA6	-16484	+	intergenic
chr1:234492736	8.85270e-02	1.28146e-11	1110	553	2016	854	0.075	significant_after_spatial_adjustment	0	COA6	-16478	+	intergenic
chr1:234492739	2.92550e-01	4.95561e-11	1112	496	2015	788	0.055	significant_after_spatial_adjustment	0	COA6	-16475	+	intergenic
chr1:234492748	2.67645e-03	4.95561e-11	1778	682	3267	936	0.097	significant_after_spatial_adjustment	0	COA6	-16466	+	intergenic
chr1:234492757	3.69508e-04	4.95561e-11	5100	2350	8753	3132	0.103	significant_after_spatial_adjustment	0	COA6	-16457	+	intergenic
chr1:234492760	4.65724e-05	4.95561e-11	5091	2154	8756	2802	0.103	significant_after_spatial_adjustment	0	COA6	-16454	+	intergenic
chr1:234492763	4.68738e-04	8.72329e-11	5106	1851	8763	2418	0.087	significant_after_spatial_adjustment	0	COA6	-16451	+	intergenic
chr1:234492769	8.49576e-04	8.72329e-11	5080	2458	8722	3359	0.099	significant_after_spatial_adjustment	0	COA6	-16445	+	intergenic
chr1:234492771	1.23762e-03	8.72329e-11	5079	2273	8715	3015	0.102	significant_after_spatial_adjustment	0	COA6	-16443	+	intergenic
chr1:234492797	4.29032e-04	1.67961e-10	5126	1930	8778	2454	0.097	significant_after_spatial_adjustment	0	COA6	-16417	+	intergenic
chr1:234492830	7.98695e-04	7.36498e-10	5113	2412	8755	3264	0.099	significant_after_spatial_adjustment	0	COA6	-16384	+	intergenic
chr1:234492833	3.74099e-04	7.36498e-10	5119	1972	8755	2574	0.091	significant_after_spatial_adjustment	0	COA6	-16381	+	intergenic
chr1:234492835	8.11376e-03	7.36498e-10	5115	1810	8761	2413	0.078	significant_after_spatial_adjustment	0	COA6	-16379	+	intergenic
chr1:234492850	2.05660e-03	1.40860e-09	5031	2491	8628	3447	0.096	significant_after_spatial_adjustment	0	COA6	-16364	+	intergenic
chr1:234492859	1.95251e-03	1.59182e-09	5059	2446	8650	3363	0.095	significant_after_spatial_adjustment	0	COA6	-16355	+	intergenic
chr1:234492893	9.18233e-03	1.93526e-09	3747	1832	6242	2384	0.107	significant_after_spatial_adjustment	0	COA6	-16321	+	intergenic
chr1:247802703	3.47014e-01	5.86932e-08	2068	250	3510	363	0.017	significant_after_spatial_adjustment	0	OR13G1	33641	-	intergenic
chr1:247802739	5.77743e-05	5.86932e-08	4579	984	8001	1249	0.059	significant_after_spatial_adjustment	0	OR13G1	33605	-	intergenic
chr1:247802753	6.06917e-02	5.86932e-08	4573	365	7988	475	0.020	significant_after_spatial_adjustment	0	OR13G1	33591	-	intergenic
chr1:247802762	2.84646e-03	5.86932e-08	4575	401	7991	447	0.032	significant_after_spatial_adjustment	0	OR13G1	33582	-	intergenic
chr1:247802766	1.69502e-03	5.86932e-08	4583	281	8006	264	0.028	significant_after_spatial_adjustment	0	OR13G1	33578	-	intergenic
chr1:247802774	1.07279e-03	5.86932e-08	4536	396	7918	398	0.037	significant_after_spatial_adjustment	0	OR13G1	33570	-	intergenic
chr1:247802791	9.18261e-03	5.86932e-08	4587	208	8010	208	0.019	significant_after_spatial_adjustment	0	OR13G1	33553	-	intergenic
chr1:247802802	3.96071e-02	5.86932e-08	4582	222	8007	240	0.018	significant_after_spatial_adjustment	0	OR13G1	33542	-	intergenic
chr1:247802811	3.19423e-03	5.86932e-08	4575	437	8005	514	0.031	significant_after_spatial_adjustment	0	OR13G1	33533	-	intergenic
chr1:247802814	2.27597e-04	5.86932e-08	4563	481	8012	544	0.038	significant_after_spatial_adjustment	0	OR13G1	33530	-	intergenic
chr1:247802816	3.22904e-03	5.86932e-08	4552	446	7995	497	0.036	significant_after_spatial_adjustment	0	OR13G1	33528	-	intergenic
chr1:247802827	1.24062e-02	5.86932e-08	2684	352	4869	472	0.034	significant_after_spatial_adjustment	0	OR13G1	33517	-	intergenic
chr2:636183	7.34185e-04	1.17768e-09	1538	1276	2605	1928	0.090	significant_after_spatial_adjustment	0	TMEM18	39976	-	intergenic
chr2:636187	1.03286e-04	1.17768e-09	1954	1654	3510	2598	0.106	significant_after_spatial_adjustment	0	TMEM18	39972	-	intergenic
chr2:636190	4.70844e-02	1.17768e-09	1956	1740	3522	2867	0.076	significant_after_spatial_adjustment	0	TMEM18	39969	-	intergenic
chr2:636209	5.16802e-02	2.09729e-09	1956	1780	3511	2957	0.068	significant_after_spatial_adjustment	0	TMEM18	39950	-	intergenic
chr2:636212	7.77391e-03	2.09729e-09	1958	1739	3516	2836	0.082	significant_after_spatial_adjustment	0	TMEM18	39947	-	intergenic
chr2:636231	1.77393e-03	2.26379e-08	1810	1556	3272	2479	0.102	significant_after_spatial_adjustment	0	TMEM18	39928	-	intergenic
chr2:636236	5.85261e-03	2.53463e-08	1821	1707	3324	2892	0.067	significant_after_spatial_adjustment	0	TMEM18	39923	-	intergenic
chr2:636247	9.79172e-05	3.53259e-08	1905	1783	3437	2902	0.092	significant_after_spatial_adjustment	0	TMEM18	39912	-	intergenic
chr2:636250	3.98759e-04	5.92896e-08	1920	1679	3461	2692	0.097	significant_after_spatial_adjustment	0	TMEM18	39909	-	intergenic
chr2:636254	5.71080e-04	5.92896e-08	1927	1770	3458	2889	0.083	significant_after_spatial_adjustment	0	TMEM18	39905	-	intergenic
chr2:636270	6.60083e-05	1.37546e-07	1912	1641	3431	2437	0.148	significant_after_spatial_adjustment	0	TMEM18	39889	-	intergenic
chr2:636286	5.69721e-05	2.56887e-07	1416	1169	2437	1629	0.157	significant_after_spatial_adjustment	0	TMEM18	39873	-	intergenic
chr2:636291	2.27017e-01	2.56887e-07	1145	1040	1650	1448	0.031	significant_after_spatial_adjustment	0	TMEM18	39868	-	intergenic
chr2:636300	1.54752e-03	2.56887e-07	1171	1130	1677	1511	0.064	significant_after_spatial_adjustment	0	TMEM18	39859	-	intergenic
chr2:636309	2.38913e-02	2.03840e-07	1205	1046	1734	1387	0.068	significant_after_spatial_adjustment	0	TMEM18	39850	-	intergenic
chr2:636330	2.34804e-01	7.51931e-08	1159	1041	1663	1438	0.033	significant_after_spatial_adjustment	0	TMEM18	39829	-	intergenic
chr2:636335	7.67677e-02	4.30414e-08	1573	1280	2564	1853	0.091	significant_after_spatial_adjustment	0	TMEM18	39824	-	intergenic
chr2:636340	4.71377e-02	4.30414e-08	2130	1518	3649	2293	0.084	significant_after_spatial_adjustment	0	TMEM18	39819	-	intergenic
chr2:636342	9.72452e-02	4.30414e-08	2128	1654	3651	2624	0.059	significant_after_spatial_adjustment	0	TMEM18	39817	-	intergenic
chr2:636372	7.81256e-03	2.10334e-10	2130	1748	3654	2703	0.081	significant_after_spatial_adjustment	0	TMEM18	39787	-	intergenic
chr2:636383	1.59867e-03	4.48368e-11	2129	1933	3653	3131	0.051	significant_after_spatial_adjustment	0	TMEM18	39776	-	intergenic
chr2:636395	1.35864e-01	4.09582e-10	2126	1918	3644	3190	0.027	significant_after_spatial_adjustment	0	TMEM18	39764	-	intergenic
chr2:636399	7.14975e-02	4.09582e-10	1844	1691	3130	2789	0.026	significant_after_spatial_adjustment	0	TMEM18	39760	-	intergenic
chr2:636408	3.13924e-02	1.84290e-11	1573	1365	2616	2174	0.037	significant_after_spatial_adjustment	0	TMEM18	39751	-	intergenic
chr2:636416	9.55367e-01	6.59894e-12	1485	1333	2448	2199	-0.001	significant_after_spatial_adjustment	0	TMEM18	39743	-	intergenic
chr2:636430	1.93997e-01	5.99854e-13	1075	799	1861	1316	0.036	significant_after_spatial_adjustment	0	TMEM18	39729	-	intergenic
chr2:636436	9.40471e-02	1.25067e-12	766	703	1243	1083	0.046	significant_after_spatial_adjustment	0	TMEM18	39723	-	intergenic
chr2:636442	2.47845e-02	4.16445e-13	766	458	1242	618	0.100	significant_after_spatial_adjustment	0	TMEM18	39717	-	intergenic
chr2:636444	3.29310e-01	4.16445e-13	768	646	1248	1009	0.033	significant_after_spatial_adjustment	0	TMEM18	39715	-	intergenic
chr2:636450	3.22198e-01	1.99063e-13	768	584	1249	872	0.062	significant_after_spatial_adjustment	0	TMEM18	39709	-	intergenic
chr2:636457	6.55590e-01	3.24407e-13	768	629	1248	965	0.046	significant_after_spatial_adjustment	0	TMEM18	39702	-	intergenic
chr2:636472	2.70071e-01	1.74416e-13	744	659	1186	1001	0.042	significant_after_spatial_adjustment	0	TMEM18	39687	-	intergenic
chr2:636482	2.94458e-01	1.74416e-13	1036	725	1627	1064	0.046	significant_after_spatial_adjustment	0	TMEM18	39677	-	intergenic
chr2:636502	4.89160e-02	1.22036e-12	1614	1219	2442	1678	0.068	significant_after_spatial_adjustment	0	TMEM18	39657	-	intergenic
chr2:636529	3.33074e-04	2.49134e-13	1917	1282	2968	1618	0.124	significant_after_spatial_adjustment	0	TMEM18	39630	-	intergenic
chr2:636532	1.22033e-02	1.76859e-13	1880	1396	2934	1910	0.092	significant_after_spatial_adjustment	0	TMEM18	39627	-	intergenic
chr2:636534	8.74968e-02	1.76859e-13	1877	998	2945	1381	0.063	significant_after_spatial_adjustment	0	TMEM18	39625	-	intergenic
chr2:636544	4.30319e-04	2.02505e-13	2738	1553	4646	2065	0.123	significant_after_spatial_adjustment	0	TMEM18	39615	-	intergenic
chr2:636550	1.76891e-07	1.25122e-13	3613	2118	6486	2822	0.151	significant_with_both_criteria	0	TMEM18	39609	-	intergenic
chr2:636559	1.73524e-07	5.40679e-14	3702	1715	6596	2105	0.144	significant_with_both_criteria	0	TMEM18	39600	-	intergenic
chr2:636569	2.23695e-05	2.30926e-14	3706	1988	6597	2801	0.112	significant_with_both_criteria	0	TMEM18	39590	-	intergenic
chr2:636577	1.48509e-06	4.66294e-15	3704	2038	6590	2735	0.135	significant_with_both_criteria	0	TMEM18	39582	-	intergenic
chr2:636601	5.42200e-07	2.66454e-15	3631	2004	6479	2583	0.153	significant_with_both_criteria	0	TMEM18	39558	-	intergenic
chr2:636606	8.32399e-06	2.66454e-15	3614	2182	6458	3034	0.134	significant_with_both_criteria	1	TMEM18	39553	-	intergenic
chr2:636615	9.77975e-07	2.22045e-15	3616	1908	6459	2408	0.155	significant_with_both_criteria	0	TMEM18	39544	-	intergenic
chr2:636620	6.31482e-05	4.44089e-16	3619	1231	6460	1488	0.110	significant_after_spatial_adjustment	0	TMEM18	39539	-	intergenic
chr2:636631	8.93684e-05	4.44089e-16	3692	993	6571	1177	0.090	significant_after_spatial_adjustment	0	TMEM18	39528	-	intergenic
chr2:636639	1.85969e-06	2.22045e-16	3701	1226	6584	1378	0.122	significant_with_both_criteria	0	TMEM18	39520	-	intergenic
chr2:636648	7.32154e-06	1.11022e-16	3664	818	6569	885	0.089	significant_with_both_criteria	0	TMEM18	39511	-	intergenic
chr2:636650	1.22154e-02	3.33067e-16	1985	266	3527	298	0.050	significant_after_spatial_adjustment	0	TMEM18	39509	-	intergenic
chr2:636653	7.18915e-06	2.22045e-16	2993	1066	5634	1370	0.113	significant_with_both_criteria	0	TMEM18	39506	-	intergenic
chr2:636671	1.06008e-05	1.11022e-16	1340	454	2691	566	0.128	significant_with_both_criteria	0	TMEM18	39488	-	intergenic
chr2:636673	8.67765e-03	1.11022e-16	1346	218	2701	296	0.052	significant_after_spatial_adjustment	0	TMEM18	39486	-	intergenic
chr2:636688	1.75439e-01	0.00000e+00	1348	102	2702	178	0.010	significant_after_spatial_adjustment	0	TMEM18	39471	-	intergenic
chr2:636705	3.75493e-03	1.11022e-16	1349	184	2702	242	0.047	significant_after_spatial_adjustment	0	TMEM18	39454	-	intergenic
chr2:636713	3.09187e-03	1.11022e-16	1347	308	2704	413	0.076	significant_after_spatial_adjustment	0	TMEM18	39446	-	intergenic
chr2:636716	4.33658e-02	1.11022e-16	1344	186	2699	280	0.035	significant_after_spatial_adjustment	0	TMEM18	39443	-	intergenic
chr2:636724	1.33338e-02	0.00000e+00	1291	413	2338	547	0.086	significant_after_spatial_adjustment	0	TMEM18	39435	-	intergenic
chr2:636727	3.49629e-02	0.00000e+00	1059	293	1837	393	0.063	significant_after_spatial_adjustment	0	TMEM18	39432	-	intergenic
chr2:636729	1.48590e-02	0.00000e+00	1650	538	2717	698	0.069	significant_after_spatial_adjustment	0	TMEM18	39430	-	intergenic
chr2:636747	5.65773e-03	0.00000e+00	1657	542	2717	672	0.080	significant_after_spatial_adjustment	0	TMEM18	39412	-	intergenic
chr2:636759	6.96615e-04	1.11022e-16	1625	555	2672	649	0.099	significant_after_spatial_adjustment	0	TMEM18	39400	-	intergenic
chr2:636765	6.15502e-04	6.66134e-16	1619	530	2665	595	0.104	significant_after_spatial_adjustment	0	TMEM18	39394	-	intergenic
chr2:636775	5.69889e-05	2.33147e-15	1605	591	2642	656	0.120	significant_after_spatial_adjustment	0	TMEM18	39384	-	intergenic
chr2:636777	3.81586e-04	2.33147e-15	1605	413	2637	453	0.086	significant_after_spatial_adjustment	0	TMEM18	39382	-	intergenic
chr2:636781	3.44217e-03	1.23235e-14	3154	726	5312	887	0.063	significant_after_spatial_adjustment	0	TMEM18	39378	-	intergenic
chr2:636786	2.28995e-03	3.33067e-15	4374	478	7165	490	0.041	significant_after_spatial_adjustment	0	TMEM18	39373	-	intergenic
chr2:636808	1.00854e-01	7.43849e-14	4399	234	7159	272	0.015	significant_after_spatial_adjustment	0	TMEM18	39351	-	intergenic
chr2:636815	2.21184e-03	2.14495e-13	4467	572	7251	649	0.039	significant_after_spatial_adjustment	0	TMEM18	39344	-	intergenic
chr2:636819	6.47660e-02	1.02307e-12	3043	599	4747	712	0.047	significant_after_spatial_adjustment	0	TMEM18	39340	-	intergenic
chr2:636825	3.74068e-02	3.08442e-12	4440	640	7224	768	0.038	significant_after_spatial_adjustment	0	TMEM18	39334	-	intergenic
chr2:636828	2.03429e-02	3.08442e-12	4436	652	7211	725	0.046	significant_after_spatial_adjustment	0	TMEM18	39331	-	intergenic
chr2:636851	3.07361e-01	1.48277e-10	4452	527	7223	723	0.018	significant_after_spatial_adjustment	0	TMEM18	39308	-	intergenic
chr2:636862	2.76547e-02	8.85498e-10	4452	405	7228	478	0.025	significant_after_spatial_adjustment	0	TMEM18	39297	-	intergenic
chr2:636866	1.64220e-02	8.85498e-10	2578	180	4520	204	0.025	significant_after_spatial_adjustment	0	TMEM18	39293	-	intergenic
chr2:636868	2.61283e-01	8.85498e-10	4451	347	7228	452	0.015	significant_after_spatial_adjustment	0	TMEM18	39291	-	intergenic
chr2:636875	7.81987e-02	5.01083e-09	4444	271	7222	289	0.021	significant_after_spatial_adjustment	0	TMEM18	39284	-	intergenic
chr2:636905	1.81368e-01	3.61137e-09	4408	289	7224	351	0.017	significant_after_spatial_adjustment	0	TMEM18	39254	-	intergenic
chr2:636911	5.93216e-02	6.01508e-09	4758	489	7598	587	0.026	significant_after_spatial_adjustment	0	TMEM18	39248	-	intergenic
chr2:636923	2.47831e-04	1.06258e-08	5833	941	9634	988	0.059	significant_after_spatial_adjustment	0	TMEM18	39236	-	intergenic
chr2:636937	5.27327e-03	2.16155e-08	5813	857	9566	946	0.049	significant_after_spatial_adjustment	0	TMEM18	39222	-	intergenic
chr2:636941	3.68537e-05	2.16155e-08	5840	1007	9639	1091	0.059	significant_after_spatial_adjustment	0	TMEM18	39218	-	intergenic
chr2:3622411	3.50599e-05	3.69744e-10	3120	2429	4868	3335	0.093	significant_after_spatial_adjustment	0	RPS7	-442	+	promoter
chr2:3622413	9.20905e-04	3.69744e-10	3116	2139	4869	2966	0.077	significant_after_spatial_adjustment	0	RPS7	-440	+	promoter
chr2:3622468	2.05454e-01	4.40816e-07	1029	421	1663	608	0.044	significant_after_spatial_adjustment	0	RPS7	-385	+	promoter
chr2:3622604	2.75085e-05	6.59856e-04	2618	445	4403	521	0.052	significant_before_spatial_adjustment	0	RPS7	-249	+	promoter
chr2:24397802	2.66975e-04	7.69385e-14	748	220	1204	193	0.134	significant_after_spatial_adjustment	0	FAM228A	-170	+	promoter
chr2:24397810	3.19649e-03	7.69385e-14	1548	551	2444	615	0.104	significant_after_spatial_adjustment	1	FAM228A	-162	+	promoter
chr2:24397819	1.45410e-06	7.69385e-14	1548	863	2435	933	0.174	significant_with_both_criteria	0	FAM228A	-153	+	promoter
chr2:24397823	7.86142e-07	7.69385e-14	1551	612	2444	566	0.163	significant_with_both_criteria	0	FAM228A	-149	+	promoter
chr2:24397845	8.04230e-07	1.01896e-12	1543	876	2429	926	0.186	significant_with_both_criteria	1	FAM228A	-127	+	promoter
chr2:24397860	8.15912e-02	1.34648e-12	1624	731	2600	973	0.076	significant_after_spatial_adjustment	0	FAM228A	-112	+	promoter
chr2:24397868	5.30738e-01	9.28257e-13	1184	488	1608	640	0.014	significant_after_spatial_adjustment	0	FAM228A	-104	+	promoter
chr2:24397871	1.10490e-05	9.28257e-13	1183	502	1597	458	0.138	significant_with_both_criteria	0	FAM228A	-101	+	promoter
chr2:24397877	5.86926e-02	6.03184e-13	1187	412	1608	450	0.067	significant_after_spatial_adjustment	0	FAM228A	-95	+	promoter
chr2:24397888	1.56038e-02	9.66005e-13	1186	565	1603	635	0.080	significant_after_spatial_adjustment	0	FAM228A	-84	+	promoter
chr2:24397891	1.73282e-02	9.66005e-13	1189	401	1606	393	0.093	significant_after_spatial_adjustment	0	FAM228A	-81	+	promoter
chr2:24397904	3.45933e-02	9.66005e-13	3814	964	6401	1383	0.037	significant_after_spatial_adjustment	0	FAM228A	-68	+	promoter
chr2:24397914	1.33127e-07	5.88862e-13	6714	3347	11503	4594	0.099	significant_with_both_criteria	0	FAM228A	-58	+	promoter
chr2:24397919	1.35432e-06	4.43867e-13	6715	4302	11502	6237	0.098	significant_with_both_criteria	0	FAM228A	-53	+	promoter
chr2:24397925	5.72568e-04	7.69051e-13	6695	3336	11470	4913	0.070	significant_after_spatial_adjustment	0	FAM228A	-47	+	promoter
chr2:24397930	1.20537e-04	7.69051e-13	6718	1869	11508	2561	0.056	significant_after_spatial_adjustment	0	FAM228A	-42	+	promoter
chr2:24397933	8.57613e-04	7.69051e-13	6710	2463	11495	3526	0.060	significant_after_spatial_adjustment	0	FAM228A	-39	+	promoter
chr2:24397937	6.12492e-04	2.41707e-12	6722	1869	11505	2490	0.062	significant_after_spatial_adjustment	0	FAM228A	-35	+	promoter
chr2:24397943	4.37859e-02	2.41707e-12	6721	1784	11498	2599	0.039	significant_after_spatial_adjustment	0	FAM228A	-29	+	promoter
chr2:24397945	1.03951e-01	2.85993e-12	6721	2347	11507	3587	0.037	significant_after_spatial_adjustment	0	FAM228A	-27	+	promoter
chr2:24397959	2.46367e-05	7.63867e-12	6715	4480	11499	6690	0.085	significant_with_both_criteria	0	FAM228A	-13	+	promoter
chr2:24397962	1.97016e-02	7.63867e-12	6713	3081	11484	4667	0.053	significant_after_spatial_adjustment	0	FAM228A	-10	+	promoter
chr2:24397965	1.63563e-04	7.63867e-12	6715	4163	11492	6192	0.081	significant_after_spatial_adjustment	0	FAM228A	-7	+	promoter
chr2:24397975	5.63086e-03	1.69613e-11	6713	3011	11502	4570	0.051	significant_after_spatial_adjustment	0	FAM228A	5	+	promoter
chr2:24397977	9.87087e-05	1.69613e-11	6683	3970	11435	5999	0.069	significant_after_spatial_adjustment	0	FAM228A	7	+	promoter
chr2:24397983	6.28646e-05	1.80649e-11	6714	2058	11505	2843	0.059	significant_after_spatial_adjustment	0	FAM228A	13	+	promoter
chr2:24397997	3.54632e-03	6.97247e-11	4377	1512	7577	2124	0.065	significant_after_spatial_adjustment	0	FAM228A	27	+	promoter
chr2:24398029	9.75366e-01	2.43562e-09	694	266	1033	374	0.021	significant_after_spatial_adjustment	0	FAM228A	59	+	promoter
chr2:24398052	8.49534e-02	1.23599e-08	1251	590	2056	819	0.073	significant_after_spatial_adjustment	0	FAM228A	82	+	promoter
chr2:24398064	7.82298e-03	1.22206e-08	1417	746	2372	983	0.112	significant_after_spatial_adjustment	0	FAM228A	94	+	promoter
chr2:24398077	7.33002e-03	2.18511e-08	1416	803	2370	1057	0.121	significant_after_spatial_adjustment	0	FAM228A	107	+	promoter
chr2:24398079	1.66685e-01	2.35476e-08	1415	1253	2366	1997	0.041	significant_after_spatial_adjustment	0	FAM228A	109	+	promoter
chr2:24398115	1.09395e-02	5.49196e-08	1416	1265	2360	1981	0.054	significant_after_spatial_adjustment	0	FAM228A	145	+	promoter
chr2:24398117	2.01951e-02	2.58577e-07	1416	1026	2363	1560	0.064	significant_after_spatial_adjustment	0	FAM228A	147	+	promoter
chr2:25427213	1.63690e-04	1.92846e-12	652	317	961	309	0.165	significant_after_spatial_adjustment	0	POMC	-35655	-	intergenic
chr2:25427221	1.23395e-02	1.92846e-12	652	227	961	229	0.110	significant_after_spatial_adjustment	0	POMC	-35663	-	intergenic
chr2:25427223	1.53036e-02	1.92846e-12	651	231	959	249	0.095	significant_after_spatial_adjustment	0	POMC	-35665	-	intergenic
chr2:25427227	2.48113e-03	1.92846e-12	652	271	961	291	0.113	significant_after_spatial_adjustment	0	POMC	-35669	-	intergenic
chr2:25427239	2.65726e-03	1.92846e-12	651	273	957	287	0.119	significant_after_spatial_adjustment	0	POMC	-35681	-	intergenic
chr2:25427260	1.31152e-03	8.32667e-15	743	314	1114	348	0.110	significant_after_spatial_adjustment	0	POMC	-35702	-	intergenic
chr2:25427263	1.11161e-04	8.32667e-15	954	369	1604	401	0.137	significant_after_spatial_adjustment	0	POMC	-35705	-	intergenic
chr2:25427266	4.95597e-05	8.32667e-15	1035	419	1710	460	0.136	significant_after_spatial_adjustment	0	POMC	-35708	-	intergenic
chr2:25427273	2.02546e-04	1.66533e-15	1037	372	1720	400	0.126	significant_after_spatial_adjustment	0	POMC	-35715	-	intergenic
chr2:25427277	1.20364e-04	1.66533e-15	1035	418	1719	455	0.139	significant_after_spatial_adjustment	0	POMC	-35719	-	intergenic
chr2:25427284	1.03284e-05	3.33067e-16	1037	398	1714	386	0.159	significant_with_both_criteria	0	POMC	-35726	-	intergenic
chr2:25427288	3.63166e-06	3.33067e-16	1039	340	1721	296	0.155	significant_with_both_criteria	0	POMC	-35730	-	intergenic
chr2:25427290	1.01118e-03	3.33067e-16	1040	274	1722	273	0.105	significant_after_spatial_adjustment	0	POMC	-35732	-	intergenic
chr2:25427302	9.54263e-05	3.33067e-16	1039	451	1718	509	0.138	significant_after_spatial_adjustment	0	POMC	-35744	-	intergenic
chr2:25427304	3.62314e-03	3.33067e-16	1039	286	1721	323	0.088	significant_after_spatial_adjustment	0	POMC	-35746	-	intergenic
chr2:25427325	1.12111e-01	1.11022e-16	763	179	1359	241	0.057	significant_after_spatial_adjustment	0	POMC	-35767	-	intergenic
chr2:25427332	7.26897e-02	1.11022e-16	567	176	888	205	0.080	significant_after_spatial_adjustment	0	POMC	-35774	-	intergenic
chr2:25427339	9.96479e-02	1.11022e-16	570	205	888	230	0.101	significant_after_spatial_adjustment	0	POMC	-35781	-	intergenic
chr2:25427344	8.30921e-02	1.11022e-16	570	225	885	270	0.090	significant_after_spatial_adjustment	0	POMC	-35786	-	intergenic
chr2:25427350	1.08531e-02	1.11022e-16	568	263	888	298	0.127	significant_after_spatial_adjustment	1	POMC	-35792	-	intergenic
chr2:25427356	4.19398e-03	1.11022e-16	569	236	888	247	0.137	significant_after_spatial_adjustment	0	POMC	-35798	-	intergenic
chr2:25427366	2.65060e-03	1.11022e-16	568	221	887	215	0.147	significant_after_spatial_adjustment	0	POMC	-35808	-	intergenic
chr2:25427372	1.11304e-03	1.11022e-16	2994	573	5006	692	0.053	significant_after_spatial_adjustment	0	POMC	-35814	-	intergenic
chr2:25427409	1.26858e-04	1.11022e-16	5251	1380	8818	1669	0.074	significant_after_spatial_adjustment	0	POMC	-35851	-	intergenic
chr2:25427451	1.22670e-05	2.22045e-16	5228	2316	8797	3039	0.098	significant_with_both_criteria	1	POMC	-35893	-	intergenic
chr2:25427453	2.01067e-06	2.22045e-16	5231	2433	8813	3184	0.104	significant_with_both_criteria	0	POMC	-35895	-	intergenic
chr2:25427455	5.40197e-06	2.22045e-16	5204	2487	8718	3364	0.092	significant_with_both_criteria	0	POMC	-35897	-	intergenic
chr2:25427469	1.86748e-05	3.21965e-15	5254	1646	8827	2123	0.073	significant_with_both_criteria	0	POMC	-35911	-	intergenic
chr2:25427483	1.71603e-05	2.27596e-14	5220	1250	8795	1468	0.073	significant_with_both_criteria	0	POMC	-35925	-	intergenic
chr2:25427513	1.08693e-03	1.33359e-11	2830	694	4664	872	0.058	significant_after_spatial_adjustment	0	POMC	-35955	-	intergenic
chr2:25427516	1.18700e-02	1.33359e-11	691	529	861	551	0.126	significant_after_spatial_adjustment	0	POMC	-35958	-	intergenic
chr2:25427522	3.88503e-02	1.33359e-11	689	334	863	314	0.121	significant_after_spatial_adjustment	0	POMC	-35964	-	intergenic
chr2:26394911	2.62903e-04	2.07422e-11	7086	3191	11162	5483	-0.041	significant_after_spatial_adjustment	0	GAREML	-1049	+	intergenic
chr2:26394935	7.76154e-04	7.75126e-09	7326	1841	11324	3141	-0.026	significant_after_spatial_adjustment	0	GAREML	-1025	+	intergenic
chr2:26394941	3.26901e-05	7.75126e-09	7329	3778	11327	6479	-0.057	significant_after_spatial_adjustment	0	GAREML	-1019	+	intergenic
chr2:26394943	3.14665e-04	7.75126e-09	7325	3045	11319	5189	-0.043	significant_after_spatial_adjustment	0	GAREML	-1017	+	intergenic
chr2:26395022	4.80974e-05	4.64106e-07	7110	1314	11033	2525	-0.044	significant_after_spatial_adjustment	0	GAREML	-938	+	promoter
chr2:26395038	2.77167e-04	4.64106e-07	7154	2284	11108	4115	-0.051	significant_after_spatial_adjustment	0	GAREML	-922	+	promoter
chr2:26395055	4.33863e-04	4.64106e-07	7184	1850	11176	3359	-0.043	significant_after_spatial_adjustment	0	GAREML	-905	+	promoter
chr2:26395066	1.02149e-06	4.64106e-07	7240	4375	11301	7506	-0.060	significant_with_both_criteria	0	GAREML	-894	+	promoter
chr2:26395074	1.97241e-02	4.64106e-07	1832	937	3033	1758	-0.068	significant_after_spatial_adjustment	0	GAREML	-886	+	promoter
chr2:26395080	1.19413e-02	4.64106e-07	3074	1928	5152	3459	-0.044	significant_after_spatial_adjustment	0	GAREML	-880	+	promoter
chr2:26395086	1.74751e-01	4.64106e-07	3079	1630	5166	2912	-0.034	significant_after_spatial_adjustment	0	GAREML	-874	+	promoter
chr2:26395093	9.11613e-02	4.64106e-07	3084	1705	5165	3115	-0.050	significant_after_spatial_adjustment	0	GAREML	-867	+	promoter
chr2:39186938	1.30933e-01	1.48807e-10	2928	1486	5358	2551	0.031	significant_after_spatial_adjustment	0	LOC375196	548	-	promoter
chr2:39186942	5.46913e-02	1.48807e-10	4779	4171	8570	7142	0.039	significant_after_spatial_adjustment	0	LOC375196	544	-	promoter
chr2:39187045	4.60464e-05	2.84515e-10	7168	1754	12158	2143	0.068	significant_after_spatial_adjustment	0	LOC375196	441	-	promoter
chr2:39187084	5.13362e-03	7.54736e-09	7123	1323	11704	1746	0.037	significant_after_spatial_adjustment	0	LOC375196	402	-	promoter
chr2:39187088	1.47372e-04	7.54736e-09	7110	1628	11677	1984	0.059	significant_after_spatial_adjustment	0	LOC375196	398	-	promoter
chr2:39187093	2.02961e-02	1.00619e-08	7123	1243	11704	1694	0.030	significant_after_spatial_adjustment	0	LOC375196	393	-	promoter
chr2:39187110	3.04717e-03	1.22161e-08	7123	1705	11707	2285	0.044	significant_after_spatial_adjustment	0	LOC375196	376	-	promoter
chr2:39187113	2.26712e-04	1.22161e-08	7122	2298	11701	2928	0.072	significant_after_spatial_adjustment	0	LOC375196	373	-	promoter
chr2:39187123	4.02582e-04	4.28108e-08	7123	3426	11709	4788	0.072	significant_after_spatial_adjustment	0	LOC375196	363	-	promoter
chr2:39187125	1.41531e-04	5.77295e-08	7121	3527	11705	4871	0.079	significant_after_spatial_adjustment	0	LOC375196	361	-	promoter
chr2:39187129	3.34241e-06	5.77295e-08	7124	2742	11708	3513	0.085	significant_with_both_criteria	0	LOC375196	357	-	promoter
chr2:39187138	3.62528e-05	9.73066e-08	7116	2387	11698	3100	0.070	significant_after_spatial_adjustment	0	LOC375196	348	-	promoter
chr2:39187146	9.35862e-04	4.64550e-07	7089	2692	11686	3806	0.054	significant_after_spatial_adjustment	0	LOC375196	340	-	promoter
chr2:39187153	2.53845e-02	4.64550e-07	3770	1645	5897	2289	0.048	significant_after_spatial_adjustment	0	LOC375196	333	-	promoter
chr2:48844786	2.02784e-02	1.60068e-10	2452	1351	4632	2155	0.086	significant_after_spatial_adjustment	0	GTF2A1L	-151	+	promoter
chr2:48844794	1.88690e-03	1.60068e-10	2456	1220	4624	1831	0.101	significant_after_spatial_adjustment	0	GTF2A1L	-143	+	promoter
chr2:48844817	3.84296e-02	1.60068e-10	2458	1471	4627	2443	0.070	significant_after_spatial_adjustment	0	GTF2A1L	-120	+	promoter
chr2:48844821	3.97502e-03	1.60068e-10	2443	1759	4599	2946	0.079	significant_after_spatial_adjustment	0	GTF2A1L	-116	+	promoter
chr2:48844829	1.89712e-01	1.79387e-10	2447	1770	4613	3106	0.050	significant_after_spatial_adjustment	0	GTF2A1L	-108	+	promoter
chr2:48844857	1.15709e-03	1.79387e-10	2448	1521	4605	2451	0.089	significant_after_spatial_adjustment	0	GTF2A1L	-80	+	promoter
chr2:48844872	2.70610e-02	1.79387e-10	2301	747	4245	1119	0.061	significant_after_spatial_adjustment	0	GTF2A1L	-65	+	promoter
chr2:48844892	1.13884e-01	1.79387e-10	2297	1335	4241	2150	0.074	significant_after_spatial_adjustment	0	GTF2A1L	-45	+	promoter
chr2:48844898	3.40727e-04	1.79387e-10	3648	2395	6478	3529	0.112	significant_after_spatial_adjustment	0	GTF2A1L	-39	+	promoter
chr2:48844901	6.17584e-03	1.79387e-10	1528	863	2522	1128	0.118	significant_after_spatial_adjustment	0	GTF2A1L	-36	+	promoter
chr2:48844908	9.32960e-05	1.79387e-10	3232	1951	5366	2771	0.087	significant_after_spatial_adjustment	1	GTF2A1L	-29	+	promoter
chr2:48844916	7.08948e-03	1.79387e-10	3237	2705	5376	4104	0.072	significant_after_spatial_adjustment	1	GTF2A1L	-21	+	promoter
chr2:48844925	7.90177e-05	1.79387e-10	3246	2738	5375	4076	0.085	significant_after_spatial_adjustment	0	GTF2A1L	-12	+	promoter
chr2:48844932	6.05566e-04	1.79387e-10	3269	2090	5410	2940	0.096	significant_after_spatial_adjustment	0	GTF2A1L	-5	+	promoter
chr2:48844941	3.04193e-02	1.79387e-10	3414	1743	5758	2551	0.068	significant_after_spatial_adjustment	0	GTF2A1L	6	+	promoter
chr2:48844960	2.86547e-04	1.79387e-10	3416	2696	5765	4002	0.095	significant_after_spatial_adjustment	0	GTF2A1L	25	+	promoter
chr2:48844971	1.63294e-04	1.79387e-10	3411	2625	5762	3973	0.080	significant_after_spatial_adjustment	0	GTF2A1L	36	+	promoter
chr2:48844976	2.21073e-03	1.79387e-10	3412	2683	5760	3936	0.103	significant_after_spatial_adjustment	0	GTF2A1L	41	+	promoter
chr2:48844978	5.83353e-04	1.79387e-10	3413	2433	5762	3599	0.088	significant_after_spatial_adjustment	0	GTF2A1L	43	+	promoter
chr2:48844984	1.54085e-02	1.79387e-10	3413	2891	5781	4629	0.046	significant_after_spatial_adjustment	1	GTF2A1L	49	+	promoter
chr2:48845030	7.14431e-02	6.24136e-10	1991	1303	3432	2003	0.071	significant_after_spatial_adjustment	0	GTF2A1L	95	+	promoter
chr2:86426191	7.31015e-03	3.95591e-07	6920	4847	12187	7822	0.059	significant_after_spatial_adjustment	0	MRPL35	-365	+	promoter
chr2:86426347	2.80451e-06	1.21812e-03	7616	1365	12122	1516	0.054	significant_before_spatial_adjustment	0	MRPL35	-209	+	promoter
chr2:87576352	1.06826e-06	0.00000e+00	1529	1162	2499	2267	-0.147	significant_with_both_criteria	0	IGKV3-11	10470	+	intron
chr2:87576364	3.07326e-09	0.00000e+00	1540	1159	2504	2330	-0.178	significant_with_both_criteria	0	IGKV3-11	10482	+	intron
chr2:87576370	3.35657e-09	0.00000e+00	1538	1169	2501	2350	-0.180	significant_with_both_criteria	0	IGKV3-11	10488	+	intron
chr2:87576399	1.86093e-09	0.00000e+00	1538	1140	2505	2297	-0.176	significant_with_both_criteria	0	IGKV3-11	10517	+	intron
chr2:87576410	5.19432e-08	0.00000e+00	1536	1162	2502	2311	-0.167	significant_with_both_criteria	0	IGKV3-11	10528	+	intron
chr2:105853549	3.66466e-01	4.60830e-07	502	220	861	316	0.071	significant_after_spatial_adjustment	0	GPR45	-4651	+	intergenic
chr2:105853566	1.67454e-01	1.50718e-07	507	172	864	235	0.067	significant_after_spatial_adjustment	0	GPR45	-4634	+	intergenic
chr2:105853585	1.96208e-01	3.57212e-08	522	211	878	283	0.082	significant_after_spatial_adjustment	0	GPR45	-4615	+	intergenic
chr2:105853589	4.55513e-02	3.57212e-08	521	254	879	324	0.119	significant_after_spatial_adjustment	0	GPR45	-4611	+	intergenic
chr2:105853605	7.02522e-03	3.57212e-08	526	191	885	217	0.118	significant_after_spatial_adjustment	0	GPR45	-4595	+	intergenic
chr2:105853607	2.57148e-02	3.57212e-08	526	196	883	233	0.109	significant_after_spatial_adjustment	0	GPR45	-4593	+	intergenic
chr2:105853609	6.40843e-03	3.57212e-08	526	200	885	220	0.132	significant_after_spatial_adjustment	0	GPR45	-4591	+	intergenic
chr2:105853619	3.43130e-03	3.57212e-08	521	181	885	186	0.137	significant_after_spatial_adjustment	0	GPR45	-4581	+	intergenic
chr2:105853650	1.21582e-04	3.57212e-08	2145	167	4152	139	0.044	significant_after_spatial_adjustment	0	GPR45	-4550	+	intergenic
chr2:105853659	1.94510e-03	3.57212e-08	2139	264	4150	259	0.061	significant_after_spatial_adjustment	0	GPR45	-4541	+	intergenic
chr2:105853685	9.67019e-03	3.57212e-08	2148	201	4158	220	0.041	significant_after_spatial_adjustment	0	GPR45	-4515	+	intergenic
chr2:105853696	2.48777e-02	3.57212e-08	2147	250	4153	286	0.048	significant_after_spatial_adjustment	0	GPR45	-4504	+	intergenic
chr2:105853708	7.99417e-03	3.57212e-08	2145	375	4148	463	0.063	significant_after_spatial_adjustment	0	GPR45	-4492	+	intergenic
chr2:105853730	2.50984e-03	3.57212e-08	2119	622	4099	813	0.095	significant_after_spatial_adjustment	0	GPR45	-4470	+	intergenic
chr2:105853744	4.26716e-03	3.57212e-08	2137	615	4144	811	0.092	significant_after_spatial_adjustment	0	GPR45	-4456	+	intergenic
chr2:105853764	1.32334e-03	1.19099e-08	2139	790	4150	1143	0.094	significant_after_spatial_adjustment	0	GPR45	-4436	+	intergenic
chr2:105853780	3.27314e-04	5.43342e-09	1727	447	3331	578	0.085	significant_after_spatial_adjustment	0	GPR45	-4420	+	intergenic
chr2:109335107	4.83324e-01	4.55187e-08	1275	1247	1939	1902	-0.003	significant_after_spatial_adjustment	0	RANBP2	-830	+	promoter
chr2:109335126	2.66506e-01	1.18334e-08	1291	1232	1942	1800	0.027	significant_after_spatial_adjustment	0	RANBP2	-811	+	promoter
chr2:109335149	7.06189e-02	1.18334e-08	1294	1224	1948	1768	0.038	significant_after_spatial_adjustment	0	RANBP2	-788	+	promoter
chr2:109335152	1.46903e-01	1.18334e-08	1298	1238	1951	1804	0.029	significant_after_spatial_adjustment	0	RANBP2	-785	+	promoter
chr2:109335256	1.79816e-04	1.18334e-08	1314	539	1988	568	0.124	significant_after_spatial_adjustment	0	RANBP2	-681	+	promoter
chr2:109335272	1.86572e-04	1.18334e-08	1315	657	1983	724	0.135	significant_after_spatial_adjustment	0	RANBP2	-665	+	promoter
chr2:109335280	9.74184e-06	1.18334e-08	1314	656	1990	679	0.158	significant_with_both_criteria	0	RANBP2	-657	+	promoter
chr2:109335283	1.25961e-03	1.18334e-08	1326	850	2005	1043	0.121	significant_after_spatial_adjustment	0	RANBP2	-654	+	promoter
chr2:109335291	3.84072e-05	1.18334e-08	1329	713	2009	772	0.152	significant_after_spatial_adjustment	0	RANBP2	-646	+	promoter
chr2:109335308	3.92391e-04	1.18334e-08	1319	817	2006	997	0.122	significant_after_spatial_adjustment	0	RANBP2	-629	+	promoter
chr2:109335315	1.01068e-03	1.61098e-09	1118	591	1739	724	0.112	significant_after_spatial_adjustment	0	RANBP2	-622	+	promoter
chr2:118616322	1.17085e-01	2.38554e-07	1904	927	3633	1508	0.072	significant_after_spatial_adjustment	0	DDX18	44069	+	intergenic
chr2:118616331	4.45338e-02	2.38554e-07	1905	1126	3628	1844	0.083	significant_after_spatial_adjustment	0	DDX18	44078	+	intergenic
chr2:118616481	1.94072e-03	2.56658e-08	2767	1807	5037	2766	0.104	significant_after_spatial_adjustment	0	DDX18	44228	+	intergenic
chr2:118616517	7.40309e-03	1.91954e-07	1222	694	1908	900	0.096	significant_after_spatial_adjustment	0	DDX18	44264	+	intergenic
chr2:118616576	1.88327e-01	1.10569e-07	1173	629	1829	851	0.071	significant_after_spatial_adjustment	1	DDX18	44323	+	intergenic
chr2:118616745	1.71004e-02	2.40430e-07	2186	924	3858	1195	0.113	significant_after_spatial_adjustment	0	DDX18	44492	+	intergenic
chr2:118616750	4.76890e-03	1.07655e-07	2188	1046	3870	1417	0.112	significant_after_spatial_adjustment	0	DDX18	44497	+	intergenic
chr2:118616754	1.63917e-02	1.07655e-07	2185	1231	3866	1755	0.109	significant_after_spatial_adjustment	0	DDX18	44501	+	intergenic
chr2:118616813	4.72382e-01	3.41452e-09	1707	1277	3118	2128	0.066	significant_after_spatial_adjustment	0	DDX18	44560	+	intergenic
chr2:118616830	4.05150e-01	1.13215e-08	1726	920	3137	1458	0.068	significant_after_spatial_adjustment	0	DDX18	44577	+	intergenic
chr2:118616853	2.45798e-03	1.10491e-09	2078	1064	3640	1417	0.123	significant_after_spatial_adjustment	0	DDX18	44600	+	intergenic
chr2:118616875	3.67819e-03	1.47561e-09	2082	658	3656	824	0.091	significant_after_spatial_adjustment	0	DDX18	44622	+	intergenic
chr2:118616903	2.68304e-03	1.45534e-09	1264	938	2074	1247	0.141	significant_after_spatial_adjustment	0	DDX18	44650	+	intergenic
chr2:118616924	7.93653e-02	1.00518e-09	928	711	1468	995	0.088	significant_after_spatial_adjustment	0	DDX18	44671	+	intergenic
chr2:118616928	9.40288e-03	1.15531e-09	930	626	1465	799	0.128	significant_after_spatial_adjustment	0	DDX18	44675	+	intergenic
chr2:118616938	2.60674e-02	1.64642e-10	1604	1164	3021	1859	0.110	significant_after_spatial_adjustment	0	DDX18	44685	+	intergenic
chr2:118616945	2.36466e-02	1.13219e-10	2594	1604	4674	2384	0.108	significant_after_spatial_adjustment	0	DDX18	44692	+	intergenic
chr2:118616948	6.47645e-03	2.12163e-10	2600	2122	4673	3347	0.100	significant_after_spatial_adjustment	0	DDX18	44695	+	intergenic
chr2:118616965	2.31653e-03	3.82093e-10	2607	1764	4679	2613	0.118	significant_after_spatial_adjustment	0	DDX18	44712	+	intergenic
chr2:118616989	1.31925e-02	1.45185e-10	2657	2187	4806	3560	0.082	significant_after_spatial_adjustment	0	DDX18	44736	+	intergenic
chr2:118616999	5.39682e-03	6.31819e-11	2654	1729	4796	2622	0.105	significant_after_spatial_adjustment	0	DDX18	44746	+	intergenic
chr2:118617011	1.10012e-02	6.31819e-11	2654	1976	4791	3064	0.105	significant_after_spatial_adjustment	0	DDX18	44758	+	intergenic
chr2:118617032	1.27307e-03	1.82464e-11	2515	1689	4577	2481	0.130	significant_after_spatial_adjustment	0	DDX18	44779	+	intergenic
chr2:118617035	3.64298e-04	1.82464e-11	2204	1591	3985	2366	0.128	significant_after_spatial_adjustment	0	DDX18	44782	+	intergenic
chr2:118617038	1.15667e-01	1.82464e-11	1497	1284	2373	1840	0.082	significant_after_spatial_adjustment	0	DDX18	44785	+	intergenic
chr2:118617059	7.40653e-03	3.37275e-12	1506	1248	2393	1740	0.102	significant_after_spatial_adjustment	0	DDX18	44806	+	intergenic
chr2:118617078	5.28234e-03	9.56979e-12	1193	941	1997	1374	0.101	significant_after_spatial_adjustment	0	DDX18	44825	+	intergenic
chr2:118617092	4.88549e-02	4.88387e-12	1022	829	1802	1292	0.094	significant_after_spatial_adjustment	0	DDX18	44839	+	intergenic
chr2:118617105	3.56070e-02	5.59641e-12	1023	712	1801	1025	0.127	significant_after_spatial_adjustment	0	DDX18	44852	+	intergenic
chr2:118617110	5.08821e-02	5.59641e-12	1018	690	1802	1012	0.116	significant_after_spatial_adjustment	0	DDX18	44857	+	intergenic
chr2:118617116	3.00521e-02	2.56184e-12	1016	820	1798	1258	0.107	significant_after_spatial_adjustment	0	DDX18	44863	+	intergenic
chr2:118617120	4.40369e-02	2.56184e-12	1013	828	1798	1254	0.120	significant_after_spatial_adjustment	0	DDX18	44867	+	intergenic
chr2:118617123	8.37588e-04	7.01772e-13	1013	688	1790	961	0.142	significant_after_spatial_adjustment	0	DDX18	44870	+	intergenic
chr2:118617126	6.71677e-02	6.88227e-13	1013	817	1796	1239	0.117	significant_after_spatial_adjustment	0	DDX18	44873	+	intergenic
chr2:118617134	5.84383e-04	4.95826e-13	1536	1139	2806	1724	0.127	significant_after_spatial_adjustment	0	DDX18	44881	+	intergenic
chr2:118617139	2.49342e-04	4.95826e-13	2338	1806	4408	2890	0.117	significant_after_spatial_adjustment	0	DDX18	44886	+	intergenic
chr2:118617146	9.08565e-03	4.19664e-13	2344	1747	4388	2903	0.084	significant_after_spatial_adjustment	0	DDX18	44893	+	intergenic
chr2:118617164	2.20754e-04	4.87943e-12	2360	1850	4415	2990	0.107	significant_after_spatial_adjustment	0	DDX18	44911	+	intergenic
chr2:118617179	6.05533e-04	2.98764e-11	2270	1700	4235	2758	0.098	significant_after_spatial_adjustment	0	DDX18	44926	+	intergenic
chr2:118617198	1.60658e-03	9.10728e-11	2272	1849	4229	3036	0.096	significant_after_spatial_adjustment	0	DDX18	44945	+	intergenic
chr2:118617230	4.98993e-02	3.97388e-09	2189	1741	4040	2868	0.085	significant_after_spatial_adjustment	0	DDX18	44977	+	intergenic
chr2:118617242	3.35806e-03	2.52453e-08	880	405	1498	510	0.120	significant_after_spatial_adjustment	0	DDX18	44989	+	intergenic
chr2:118617244	5.78276e-05	2.52453e-08	879	504	1499	603	0.171	significant_after_spatial_adjustment	0	DDX18	44991	+	intergenic
chr2:118617250	1.20216e-02	2.43359e-08	879	573	1498	731	0.164	significant_after_spatial_adjustment	0	DDX18	44997	+	intergenic
chr2:118617262	8.37274e-02	5.69238e-08	1102	785	1929	1212	0.084	significant_after_spatial_adjustment	0	DDX18	45009	+	intergenic
chr2:118617264	7.70676e-02	5.69238e-08	1103	539	1929	779	0.085	significant_after_spatial_adjustment	0	DDX18	45011	+	intergenic
chr2:118617269	4.68145e-02	4.85979e-08	1103	973	1932	1586	0.061	significant_after_spatial_adjustment	0	DDX18	45016	+	intergenic
chr2:118617287	1.17731e-01	5.72681e-08	1118	854	1948	1361	0.065	significant_after_spatial_adjustment	0	DDX18	45034	+	intergenic
chr2:118617290	7.12058e-04	5.72681e-08	1119	858	1949	1279	0.111	significant_after_spatial_adjustment	0	DDX18	45037	+	intergenic
chr2:118617294	7.99928e-03	7.04469e-08	1118	981	1950	1551	0.082	significant_after_spatial_adjustment	0	DDX18	45041	+	intergenic
chr2:118617299	9.36628e-02	3.68848e-08	1119	999	1952	1640	0.053	significant_after_spatial_adjustment	0	DDX18	45046	+	intergenic
chr2:118617303	4.38030e-03	2.61385e-08	1117	858	1953	1261	0.122	significant_after_spatial_adjustment	0	DDX18	45050	+	intergenic
chr2:118617317	1.12169e-03	2.58070e-08	1177	659	2048	950	0.096	significant_after_spatial_adjustment	0	DDX18	45064	+	intergenic
chr2:118617323	2.30079e-05	4.31986e-08	1179	897	2051	1259	0.147	significant_with_both_criteria	0	DDX18	45070	+	intergenic
chr2:118617332	9.45256e-04	7.34981e-08	1138	1009	1981	1532	0.113	significant_after_spatial_adjustment	0	DDX18	45079	+	intergenic
chr2:118617357	1.87213e-01	3.44316e-07	890	770	1685	1339	0.071	significant_after_spatial_adjustment	0	DDX18	45104	+	intergenic
chr2:118617361	5.41163e-01	3.44316e-07	549	414	977	706	0.031	significant_after_spatial_adjustment	0	DDX18	45108	+	intergenic
chr2:118617364	9.26895e-02	3.44316e-07	574	376	1046	607	0.075	significant_after_spatial_adjustment	0	DDX18	45111	+	intergenic
chr2:118617499	1.06435e-01	3.29081e-07	2728	794	4817	1264	0.029	significant_after_spatial_adjustment	0	DDX18	45246	+	intergenic
chr2:118617502	1.47877e-02	1.57898e-07	2730	950	4819	1413	0.055	significant_after_spatial_adjustment	0	DDX18	45249	+	intergenic
chr2:118617515	9.28994e-03	2.60185e-07	1944	906	3355	1118	0.133	significant_after_spatial_adjustment	0	DDX18	45262	+	intergenic
chr2:118617531	1.24026e-02	8.42534e-08	2729	1398	4823	2049	0.087	significant_after_spatial_adjustment	0	DDX18	45278	+	intergenic
chr2:118617536	3.05274e-02	1.61374e-07	2727	1570	4827	2462	0.066	significant_after_spatial_adjustment	0	DDX18	45283	+	intergenic
chr2:118617542	7.32447e-01	1.26533e-07	1432	760	3043	1546	0.023	significant_after_spatial_adjustment	0	DDX18	45289	+	intergenic
chr2:118617548	2.22455e-02	1.92910e-07	2730	1715	4825	2672	0.074	significant_after_spatial_adjustment	0	DDX18	45295	+	intergenic
chr2:118617550	3.42439e-02	1.92910e-07	2729	1685	4824	2625	0.073	significant_after_spatial_adjustment	0	DDX18	45297	+	intergenic
chr2:118617555	5.51364e-03	1.78082e-07	2730	1333	4828	1934	0.088	significant_after_spatial_adjustment	0	DDX18	45302	+	intergenic
chr2:118617568	2.43047e-02	1.21899e-07	2719	1525	4819	2307	0.082	significant_after_spatial_adjustment	0	DDX18	45315	+	intergenic
chr2:118617570	5.54761e-02	1.37404e-07	2720	1295	4824	1923	0.077	significant_after_spatial_adjustment	0	DDX18	45317	+	intergenic
chr2:118617574	8.85683e-01	1.09878e-07	2700	80	4826	163	-0.004	significant_after_spatial_adjustment	0	DDX18	45321	+	intergenic
chr2:118617578	1.71223e-02	1.54489e-07	2501	1073	4275	1550	0.066	significant_after_spatial_adjustment	0	DDX18	45325	+	intergenic
chr2:118617588	8.94799e-02	1.56417e-07	2254	1382	3238	1787	0.061	significant_after_spatial_adjustment	0	DDX18	45335	+	intergenic
chr2:118617591	2.96272e-02	1.56417e-07	2257	957	3232	1169	0.062	significant_after_spatial_adjustment	0	DDX18	45338	+	intergenic
chr2:118617598	9.82235e-02	1.16735e-07	2247	1298	3219	1747	0.035	significant_after_spatial_adjustment	0	DDX18	45345	+	intergenic
chr2:118617604	2.20838e-02	7.75529e-08	2259	1150	3237	1382	0.082	significant_after_spatial_adjustment	0	DDX18	45351	+	intergenic
chr2:118617606	3.56832e-02	5.99408e-08	2258	1256	3237	1590	0.065	significant_after_spatial_adjustment	0	DDX18	45353	+	intergenic
chr2:118617609	1.58876e-01	5.99408e-08	2260	1408	3235	1903	0.035	significant_after_spatial_adjustment	0	DDX18	45356	+	intergenic
chr2:118617623	9.86723e-01	1.54089e-08	2640	2082	3867	3023	0.007	significant_after_spatial_adjustment	0	DDX18	45370	+	intergenic
chr2:118617628	5.90135e-05	1.54089e-08	2839	1177	4190	1309	0.102	significant_after_spatial_adjustment	0	DDX18	45375	+	intergenic
chr2:118617637	1.60466e-03	1.00863e-08	2828	1212	4186	1465	0.079	significant_after_spatial_adjustment	0	DDX18	45384	+	intergenic
chr2:118617640	2.54403e-02	8.29126e-09	2830	1064	4186	1325	0.059	significant_after_spatial_adjustment	0	DDX18	45387	+	intergenic
chr2:118617644	1.84030e-03	8.29126e-09	2841	1089	4197	1270	0.081	significant_after_spatial_adjustment	0	DDX18	45391	+	intergenic
chr2:118617653	2.48766e-02	8.06412e-09	2841	713	4196	861	0.046	significant_after_spatial_adjustment	0	DDX18	45400	+	intergenic
chr2:118617668	8.08468e-05	3.86689e-09	3252	1580	5016	1864	0.114	significant_after_spatial_adjustment	0	DDX18	45415	+	intergenic
chr2:118617685	1.08081e-05	8.98798e-09	3562	1076	6206	1345	0.085	significant_with_both_criteria	0	DDX18	45432	+	intergenic
chr2:118617698	1.66183e-04	1.05655e-08	3597	799	6284	991	0.064	significant_after_spatial_adjustment	0	DDX18	45445	+	intergenic
chr2:118617700	8.79124e-07	3.43677e-08	3598	1425	6288	1642	0.135	significant_with_both_criteria	0	DDX18	45447	+	intergenic
chr2:118617703	4.76410e-05	3.41838e-08	3587	1171	6266	1439	0.097	significant_after_spatial_adjustment	0	DDX18	45450	+	intergenic
chr2:118617717	7.04816e-05	6.92425e-08	3600	1337	6294	1732	0.096	significant_after_spatial_adjustment	0	DDX18	45464	+	intergenic
chr2:118617724	3.08687e-05	9.18073e-09	3603	1024	6300	1228	0.089	significant_after_spatial_adjustment	0	DDX18	45471	+	intergenic
chr2:118617732	6.89998e-06	9.18073e-09	3598	1296	6303	1580	0.110	significant_with_both_criteria	0	DDX18	45479	+	intergenic
chr2:118617743	3.21836e-02	1.44091e-08	2750	1251	5005	1915	0.072	significant_after_spatial_adjustment	0	DDX18	45490	+	intergenic
chr2:118617754	8.22917e-02	5.30348e-09	577	248	1172	407	0.083	significant_after_spatial_adjustment	0	DDX18	45501	+	intergenic
chr2:118617759	7.42779e-02	8.23411e-09	573	230	1171	363	0.091	significant_after_spatial_adjustment	0	DDX18	45506	+	intergenic
chr2:118617770	4.55015e-01	9.86627e-09	559	179	1155	330	0.035	significant_after_spatial_adjustment	0	DDX18	45517	+	intergenic
chr2:118617775	4.08903e-02	1.02764e-08	556	257	1154	446	0.076	significant_after_spatial_adjustment	0	DDX18	45522	+	intergenic
chr2:118617779	5.37341e-01	3.30108e-09	554	207	1155	415	0.014	significant_after_spatial_adjustment	0	DDX18	45526	+	intergenic
chr2:118617785	2.50250e-01	1.77244e-09	798	393	1530	657	0.063	significant_after_spatial_adjustment	0	DDX18	45532	+	intergenic
chr2:118617801	1.05437e-02	9.15150e-10	704	277	1310	336	0.137	significant_after_spatial_adjustment	0	DDX18	45548	+	intergenic
chr2:118617807	3.57003e-02	6.11128e-10	1833	332	3053	439	0.037	significant_after_spatial_adjustment	0	DDX18	45554	+	intergenic
chr2:118617841	7.47131e-02	1.37720e-09	1991	249	3164	316	0.025	significant_after_spatial_adjustment	0	DDX18	45588	+	intergenic
chr2:118617857	4.87911e-02	6.49865e-08	1840	433	2974	563	0.046	significant_after_spatial_adjustment	0	DDX18	45604	+	intergenic
chr2:118617882	8.04897e-01	2.08672e-07	1801	407	2945	642	0.008	significant_after_spatial_adjustment	0	DDX18	45629	+	intergenic
chr2:118617884	2.90207e-01	2.08672e-07	1762	521	2852	778	0.023	significant_after_spatial_adjustment	0	DDX18	45631	+	intergenic
chr2:121776280	2.81199e-01	1.90203e-12	1066	255	1857	354	0.049	significant_after_spatial_adjustment	0	TFCP2L1	215491	-	intergenic
chr2:121776291	7.27838e-03	5.86975e-13	2157	896	3561	1213	0.075	significant_after_spatial_adjustment	0	TFCP2L1	215480	-	intergenic
chr2:121776311	1.76812e-04	5.86975e-13	2163	977	3563	1236	0.105	significant_after_spatial_adjustment	0	TFCP2L1	215460	-	intergenic
chr2:121776314	1.12010e-04	5.86975e-13	2160	769	3558	955	0.088	significant_after_spatial_adjustment	0	TFCP2L1	215457	-	intergenic
chr2:121776330	1.74425e-04	5.86975e-13	2163	1207	3559	1585	0.113	significant_after_spatial_adjustment	0	TFCP2L1	215441	-	intergenic
chr2:121776347	7.15117e-03	5.86975e-13	2161	532	3562	659	0.061	significant_after_spatial_adjustment	0	TFCP2L1	215424	-	intergenic
chr2:121776420	2.44902e-05	5.86975e-13	2150	955	3547	1167	0.115	significant_with_both_criteria	0	TFCP2L1	215351	-	intergenic
chr2:121776430	8.19698e-09	5.86975e-13	2151	818	3554	876	0.134	significant_with_both_criteria	0	TFCP2L1	215341	-	intergenic
chr2:121776445	2.33070e-05	5.86975e-13	2150	638	3548	676	0.106	significant_with_both_criteria	0	TFCP2L1	215326	-	intergenic
chr2:121776456	2.57014e-03	5.86975e-13	2137	753	3542	897	0.099	significant_after_spatial_adjustment	0	TFCP2L1	215315	-	intergenic
chr2:121776472	1.49258e-03	5.86975e-13	2150	561	3563	666	0.074	significant_after_spatial_adjustment	0	TFCP2L1	215299	-	intergenic
chr2:121776492	1.28191e-03	3.84137e-14	1101	307	1729	325	0.091	significant_after_spatial_adjustment	0	TFCP2L1	215279	-	intergenic
chr2:127643325	1.40912e-02	7.08114e-09	1201	1063	2099	1669	0.090	significant_after_spatial_adjustment	0	BIN1	196317	-	intergenic
chr2:127643360	9.47462e-03	7.08114e-09	1789	1181	3189	1806	0.094	significant_after_spatial_adjustment	1	BIN1	196282	-	intergenic
chr2:127643369	5.58377e-04	7.08114e-09	3398	1806	5835	2576	0.090	significant_after_spatial_adjustment	0	BIN1	196273	-	intergenic
chr2:127643406	4.25031e-05	7.08114e-09	3406	1704	5822	2349	0.097	significant_after_spatial_adjustment	0	BIN1	196236	-	intergenic
chr2:127643412	4.01503e-04	7.08114e-09	3420	918	5837	1190	0.065	significant_after_spatial_adjustment	0	BIN1	196230	-	intergenic
chr2:127643471	1.60396e-01	7.08114e-09	3394	3009	5807	4981	0.029	significant_after_spatial_adjustment	0	BIN1	196171	-	intergenic
chr2:127643491	2.63339e-04	7.08114e-09	2313	1600	3895	2385	0.079	significant_after_spatial_adjustment	0	BIN1	196151	-	intergenic
chr2:127643494	4.63667e-03	7.08114e-09	2477	1277	4173	1764	0.093	significant_after_spatial_adjustment	0	BIN1	196148	-	intergenic
chr2:128453130	1.14840e-04	1.11022e-16	3207	989	4777	2112	-0.134	significant_after_spatial_adjustment	0	SFT2D3	-5467	+	intergenic
chr2:128453141	3.48149e-06	1.11022e-16	4320	1249	6432	2585	-0.113	significant_with_both_criteria	0	SFT2D3	-5456	+	intergenic
chr2:128453143	1.34928e-05	1.11022e-16	4316	1059	6430	2324	-0.116	significant_with_both_criteria	0	SFT2D3	-5454	+	intergenic
chr2:128453145	6.45315e-04	1.11022e-16	4316	1644	6428	3125	-0.105	significant_after_spatial_adjustment	0	SFT2D3	-5452	+	intergenic
chr2:128453151	1.46905e-04	1.11022e-16	4323	922	6432	2091	-0.112	significant_after_spatial_adjustment	0	SFT2D3	-5446	+	intergenic
chr2:128453175	1.12376e-03	1.11022e-16	4312	1731	6422	3261	-0.106	significant_after_spatial_adjustment	0	SFT2D3	-5422	+	intergenic
chr2:128453180	1.94588e-04	1.11022e-16	4323	1469	6440	2926	-0.115	significant_after_spatial_adjustment	0	SFT2D3	-5417	+	intergenic
chr2:128453184	2.57871e-04	1.11022e-16	4298	1738	6411	3279	-0.107	significant_after_spatial_adjustment	0	SFT2D3	-5413	+	intergenic
chr2:128453203	1.92891e-04	1.11022e-16	4313	1393	6433	2863	-0.122	significant_after_spatial_adjustment	0	SFT2D3	-5394	+	intergenic
chr2:128453206	5.81609e-04	1.11022e-16	4310	1421	6430	2793	-0.105	significant_after_spatial_adjustment	0	SFT2D3	-5391	+	intergenic
chr2:128453211	2.89894e-04	1.11022e-16	4309	1739	6425	3292	-0.109	significant_after_spatial_adjustment	0	SFT2D3	-5386	+	intergenic
chr2:128453229	8.67269e-03	1.11022e-16	4314	2211	6428	3756	-0.072	significant_after_spatial_adjustment	0	SFT2D3	-5368	+	intergenic
chr2:128453246	1.48416e-03	1.11022e-16	4259	2282	6371	3946	-0.084	significant_after_spatial_adjustment	0	SFT2D3	-5351	+	intergenic
chr2:128453260	1.97669e-03	1.11022e-16	4291	964	6403	1969	-0.083	significant_after_spatial_adjustment	0	SFT2D3	-5337	+	intergenic
chr2:128453276	3.19622e-04	1.11022e-16	4309	1146	6438	2343	-0.098	significant_after_spatial_adjustment	0	SFT2D3	-5321	+	intergenic
chr2:128453282	2.12684e-05	1.11022e-16	4312	1165	6438	2521	-0.121	significant_with_both_criteria	0	SFT2D3	-5315	+	intergenic
chr2:128453302	1.52248e-04	1.11022e-16	4305	921	6441	2078	-0.109	significant_after_spatial_adjustment	0	SFT2D3	-5295	+	intergenic
chr2:128453304	1.87874e-05	1.11022e-16	4306	1356	6441	2785	-0.117	significant_with_both_criteria	0	SFT2D3	-5293	+	intergenic
chr2:128453318	2.56868e-04	1.11022e-16	1127	158	1732	378	-0.078	significant_after_spatial_adjustment	0	SFT2D3	-5279	+	intergenic
chr2:131009570	2.43209e-02	4.36022e-07	5345	1324	7838	2315	-0.048	significant_after_spatial_adjustment	0	TRNA	20413	-	intergenic
chr2:131009573	2.58379e-03	4.36022e-07	5358	1369	7844	2578	-0.073	significant_after_spatial_adjustment	0	TRNA	20410	-	intergenic
chr2:131009576	9.99157e-03	4.36022e-07	5359	1349	7844	2472	-0.063	significant_after_spatial_adjustment	0	TRNA	20407	-	intergenic
chr2:131009606	1.80329e-02	1.32164e-07	5381	1634	7918	2851	-0.056	significant_after_spatial_adjustment	0	TRNA	20377	-	intergenic
chr2:131009620	2.64613e-01	8.79738e-08	5382	1910	7912	3207	-0.050	significant_after_spatial_adjustment	0	TRNA	20363	-	intergenic
chr2:131009627	2.63374e-02	8.79738e-08	5372	1246	7868	2319	-0.063	significant_after_spatial_adjustment	0	TRNA	20356	-	intergenic
chr2:131009640	3.95042e-02	4.64237e-08	5307	935	7770	1818	-0.058	significant_after_spatial_adjustment	0	TRNA	20343	-	intergenic
chr2:131009650	4.78965e-01	4.64237e-08	3630	1063	5380	1836	-0.048	significant_after_spatial_adjustment	0	TRNA	20333	-	intergenic
chr2:131009681	1.02786e-03	6.56790e-08	2790	678	4140	1319	-0.076	significant_after_spatial_adjustment	1	TRNA	20302	-	intergenic
chr2:131009695	1.01027e-03	6.56790e-08	5480	764	8216	1569	-0.052	significant_after_spatial_adjustment	0	TRNA	20288	-	intergenic
chr2:131009726	2.85978e-03	2.86518e-08	5485	636	8224	1324	-0.045	significant_after_spatial_adjustment	0	TRNA	20257	-	intergenic
chr2:131009729	1.48586e-03	2.86518e-08	5489	1431	8233	2699	-0.067	significant_after_spatial_adjustment	0	TRNA	20254	-	intergenic
chr2:131009756	8.82706e-06	2.92345e-08	5479	821	8238	1865	-0.077	significant_with_both_criteria	0	TRNA	20227	-	intergenic
chr2:131009784	9.02644e-03	2.67679e-07	3970	789	6128	1548	-0.054	significant_after_spatial_adjustment	0	TRNA	20199	-	intergenic
chr2:131009796	5.40354e-02	2.67679e-07	837	86	1451	214	-0.045	significant_after_spatial_adjustment	0	TRNA	20187	-	intergenic
chr2:131009809	1.75269e-01	4.44664e-07	840	59	1457	146	-0.030	significant_after_spatial_adjustment	0	TRNA	20174	-	intergenic
chr2:131009811	1.72183e-02	4.44664e-07	839	70	1457	194	-0.050	significant_after_spatial_adjustment	0	TRNA	20172	-	intergenic
chr2:131009831	1.57560e-02	2.34263e-07	840	85	1456	254	-0.073	significant_after_spatial_adjustment	0	TRNA	20152	-	intergenic
chr2:132151956	7.31131e-03	4.08827e-08	2157	1782	3592	2720	0.069	significant_after_spatial_adjustment	0	LOC389043	-8518	+	intergenic
chr2:132151979	1.16760e-03	1.10099e-08	2160	867	3592	1109	0.093	significant_after_spatial_adjustment	0	LOC389043	-8495	+	intergenic
chr2:132151981	1.96375e-03	8.20912e-09	2160	1126	3592	1450	0.118	significant_after_spatial_adjustment	0	LOC389043	-8493	+	intergenic
chr2:132587782	2.38948e-01	2.76527e-07	2686	851	4421	1252	0.034	significant_after_spatial_adjustment	0	C2orf27B	-28549	-	intergenic
chr2:132587792	1.60832e-02	3.83706e-07	2444	1196	4009	1631	0.083	significant_after_spatial_adjustment	0	C2orf27B	-28559	-	intergenic
chr2:132587802	2.27087e-01	2.16349e-07	2456	1162	4015	1707	0.048	significant_after_spatial_adjustment	0	C2orf27B	-28569	-	intergenic
chr2:132587816	9.63514e-02	3.28493e-07	2620	1373	4253	2013	0.051	significant_after_spatial_adjustment	0	C2orf27B	-28583	-	intergenic
chr2:132587851	8.82140e-04	1.44833e-07	1585	988	2896	1483	0.111	significant_after_spatial_adjustment	0	C2orf27B	-28618	-	intergenic
chr2:132587856	1.02224e-01	1.44833e-07	1549	643	2881	1058	0.048	significant_after_spatial_adjustment	0	C2orf27B	-28623	-	intergenic
chr2:132587860	6.62763e-02	1.44833e-07	1585	956	2897	1495	0.087	significant_after_spatial_adjustment	0	C2orf27B	-28627	-	intergenic
chr2:132587877	1.48027e-02	3.92320e-07	1586	619	2899	896	0.081	significant_after_spatial_adjustment	0	C2orf27B	-28644	-	intergenic
chr2:132587888	4.30941e-03	4.64275e-07	1586	607	2902	834	0.095	significant_after_spatial_adjustment	0	C2orf27B	-28655	-	intergenic
chr2:132587988	3.29125e-02	2.22433e-07	1568	521	2526	656	0.073	significant_after_spatial_adjustment	0	C2orf27B	-28755	-	intergenic
chr2:132587996	5.15079e-03	3.62388e-07	1529	791	2440	1014	0.102	significant_after_spatial_adjustment	0	C2orf27B	-28763	-	intergenic
chr2:132588000	6.57337e-02	3.62388e-07	1481	755	2356	1003	0.084	significant_after_spatial_adjustment	0	C2orf27B	-28767	-	intergenic
chr2:133014021	1.31241e-05	7.60870e-05	2993	512	5328	593	0.060	significant_before_spatial_adjustment	0	MIR663B	633	-	promoter
chr2:133014293	9.08612e-01	3.99236e-07	1276	297	1868	418	0.009	significant_after_spatial_adjustment	0	MIR663B	361	-	promoter
chr2:133014301	2.34361e-01	2.13942e-07	1275	425	1869	507	0.062	significant_after_spatial_adjustment	0	MIR663B	353	-	promoter
chr2:133014304	3.35418e-01	2.13942e-07	1276	345	1869	439	0.035	significant_after_spatial_adjustment	0	MIR663B	350	-	promoter
chr2:133014315	5.45983e-01	2.13942e-07	1276	379	1869	472	0.044	significant_after_spatial_adjustment	0	MIR663B	339	-	promoter
chr2:133014321	1.02051e-01	1.54786e-07	1272	541	1864	642	0.081	significant_after_spatial_adjustment	0	MIR663B	333	-	promoter
chr2:133014325	1.72162e-01	1.54786e-07	1271	491	1868	610	0.060	significant_after_spatial_adjustment	0	MIR663B	329	-	promoter
chr2:133014329	8.97324e-01	4.54147e-08	1595	749	2370	1024	0.038	significant_after_spatial_adjustment	0	MIR663B	325	-	promoter
chr2:133014337	5.98657e-01	1.14655e-08	1429	113	2110	142	0.012	significant_after_spatial_adjustment	0	MIR663B	317	-	promoter
chr2:133014344	6.51430e-02	1.14655e-08	1426	384	2108	454	0.054	significant_after_spatial_adjustment	0	MIR663B	310	-	promoter
chr2:133014363	9.89390e-04	4.02324e-09	1455	373	2159	392	0.075	significant_after_spatial_adjustment	0	MIR663B	291	-	promoter
chr2:133014366	1.17428e-01	4.02324e-09	1454	377	2160	444	0.054	significant_after_spatial_adjustment	0	MIR663B	288	-	promoter
chr2:133014369	3.53141e-01	4.02324e-09	1449	262	2150	313	0.035	significant_after_spatial_adjustment	0	MIR663B	285	-	promoter
chr2:133014387	7.74538e-06	2.60798e-10	5540	1394	9123	1502	0.087	significant_with_both_criteria	0	MIR663B	267	-	promoter
chr2:133014403	7.44753e-07	1.02623e-10	5660	1199	9203	1132	0.089	significant_with_both_criteria	0	MIR663B	251	-	promoter
chr2:133014424	2.86689e-04	5.01044e-12	5648	1513	9165	1850	0.066	significant_after_spatial_adjustment	0	MIR663B	230	-	promoter
chr2:133014432	1.38570e-07	5.01044e-12	5614	1228	9144	1235	0.084	significant_with_both_criteria	0	MIR663B	222	-	promoter
chr2:133014436	1.69834e-08	2.11520e-12	5549	1580	9044	1578	0.110	significant_with_both_criteria	0	MIR663B	218	-	promoter
chr2:133014451	8.07030e-04	2.08389e-13	5590	665	9115	731	0.039	significant_after_spatial_adjustment	0	MIR663B	203	-	promoter
chr2:133014453	6.46560e-10	2.08389e-13	5590	892	9124	774	0.075	significant_with_both_criteria	0	MIR663B	201	-	promoter
chr2:133014492	3.74229e-08	8.54872e-15	5413	1085	8814	983	0.089	significant_with_both_criteria	0	MIR663B	162	-	promoter
chr2:133014494	1.06983e-09	8.54872e-15	5406	858	8821	744	0.074	significant_with_both_criteria	0	MIR663B	160	-	promoter
chr2:133014518	8.64275e-05	0.00000e+00	4440	1263	7171	1614	0.059	significant_after_spatial_adjustment	0	MIR663B	136	-	promoter
chr2:133014528	1.23717e-04	0.00000e+00	4436	919	7166	1119	0.051	significant_after_spatial_adjustment	0	MIR663B	126	-	promoter
chr2:133014533	3.50541e-05	0.00000e+00	4426	1893	7149	2548	0.071	significant_after_spatial_adjustment	0	MIR663B	121	-	promoter
chr2:133014552	6.59468e-05	0.00000e+00	4631	1167	7527	1479	0.056	significant_after_spatial_adjustment	0	MIR663B	102	-	promoter
chr2:133014556	2.95458e-01	0.00000e+00	4045	1668	6711	2593	0.026	significant_after_spatial_adjustment	0	MIR663B	98	-	promoter
chr2:133014574	6.24486e-04	0.00000e+00	4597	1017	8227	1316	0.061	significant_after_spatial_adjustment	0	MIR663B	80	-	promoter
chr2:133014580	1.82771e-06	0.00000e+00	4611	783	8225	883	0.062	significant_with_both_criteria	0	MIR663B	74	-	promoter
chr2:133014591	7.63233e-03	0.00000e+00	4571	710	8155	1057	0.026	significant_after_spatial_adjustment	0	MIR663B	63	-	promoter
chr2:133014614	1.20524e-01	0.00000e+00	4539	951	8119	1467	0.029	significant_after_spatial_adjustment	0	MIR663B	40	-	promoter
chr2:133014619	2.89190e-02	0.00000e+00	4537	461	8128	634	0.024	significant_after_spatial_adjustment	0	MIR663B	35	-	promoter
chr2:133014624	2.37701e-03	0.00000e+00	4537	464	8125	590	0.030	significant_after_spatial_adjustment	0	MIR663B	30	-	promoter
chr2:133014636	2.02603e-03	0.00000e+00	3981	762	7283	1074	0.044	significant_after_spatial_adjustment	0	MIR663B	18	-	promoter
chr2:133014640	1.02394e-03	1.22125e-15	6768	368	11093	422	0.016	significant_after_spatial_adjustment	0	MIR663B	14	-	promoter
chr2:133014647	6.54461e-05	9.99201e-16	6775	495	11090	541	0.024	significant_after_spatial_adjustment	0	MIR663B	7	-	promoter
chr2:133014656	7.97006e-04	6.92779e-14	6677	386	10910	428	0.019	significant_after_spatial_adjustment	0	MIR663B	-4	-	promoter
chr2:133014663	4.14393e-04	3.49720e-14	6541	577	10791	759	0.018	significant_after_spatial_adjustment	0	MIR663B	-11	-	promoter
chr2:133014684	5.66709e-03	4.48863e-13	9432	2380	15811	3462	0.033	significant_after_spatial_adjustment	0	MIR663B	-32	-	promoter
chr2:133014698	1.31864e-05	2.21854e-11	9458	2593	15830	3649	0.044	significant_with_both_criteria	0	MIR663B	-46	-	promoter
chr2:133014724	1.07024e-04	1.73206e-10	9451	2542	15804	3638	0.039	significant_after_spatial_adjustment	0	MIR663B	-72	-	promoter
chr2:133014735	3.43375e-03	2.71625e-09	9455	2103	15805	3081	0.027	significant_after_spatial_adjustment	0	MIR663B	-83	-	promoter
chr2:133014742	2.76815e-04	2.71625e-09	9448	2413	15793	3374	0.042	significant_after_spatial_adjustment	0	MIR663B	-90	-	promoter
chr2:133014765	1.10925e-03	2.02857e-08	6645	1880	10831	2662	0.037	significant_after_spatial_adjustment	0	MIR663B	-113	-	promoter
chr2:133014784	8.10685e-01	4.35211e-07	2928	1298	5067	2142	0.021	significant_after_spatial_adjustment	0	MIR663B	-132	-	promoter
chr2:133110104	9.19670e-05	1.40110e-13	6786	895	11357	867	0.056	significant_after_spatial_adjustment	0	AK094599	47747	+	intergenic
chr2:133110129	5.18765e-10	1.40110e-13	12605	2324	21550	1934	0.095	significant_with_both_criteria	0	AK094599	47772	+	intergenic
chr2:133110135	5.94822e-11	1.40110e-13	12456	1710	21187	1317	0.075	significant_with_both_criteria	0	AK094599	47778	+	intergenic
chr2:133110146	1.18522e-12	1.40110e-13	12486	1813	21233	1237	0.087	significant_with_both_criteria	0	AK094599	47789	+	intergenic
chr2:133110175	1.42850e-11	1.40110e-13	12695	2691	21144	2099	0.113	significant_with_both_criteria	0	AK094599	47818	+	intergenic
chr2:133110181	2.14470e-10	1.40110e-13	12481	1128	21173	785	0.053	significant_with_both_criteria	0	AK094599	47824	+	intergenic
chr2:133110183	3.99473e-13	1.40110e-13	12475	1353	21232	884	0.067	significant_with_both_criteria	0	AK094599	47826	+	intergenic
chr2:133110193	3.69544e-13	1.40110e-13	10362	2341	17041	2030	0.107	significant_with_both_criteria	0	AK094599	47836	+	intergenic
chr2:133110227	2.14854e-06	1.22125e-15	1039	158	1576	92	0.094	significant_with_both_criteria	0	AK094599	47870	+	intergenic
chr2:133110240	1.13479e-01	5.55112e-16	889	37	1464	40	0.014	significant_after_spatial_adjustment	0	AK094599	47883	+	intergenic
chr2:133110244	4.89428e-01	5.55112e-16	626	6	1043	3	0.007	significant_after_spatial_adjustment	0	AK094599	47887	+	intergenic
chr2:133110246	5.76311e-01	5.55112e-16	644	9	1070	6	0.008	significant_after_spatial_adjustment	0	AK094599	47889	+	intergenic
chr2:133110252	1.70754e-03	5.55112e-16	896	54	1595	29	0.042	significant_after_spatial_adjustment	0	AK094599	47895	+	intergenic
chr2:133110278	4.67186e-01	1.55431e-15	898	19	1576	23	0.007	significant_after_spatial_adjustment	0	AK094599	47921	+	intergenic
chr2:133110872	7.11059e-01	6.64824e-12	692	7	1203	19	-0.006	significant_after_spatial_adjustment	0	AK094599	48515	+	intergenic
chr2:133110905	8.69204e-03	1.88938e-12	1038	122	1701	110	0.053	significant_after_spatial_adjustment	0	AK094599	48548	+	intergenic
chr2:133110927	9.92831e-04	2.19722e-11	1100	308	1463	253	0.107	significant_after_spatial_adjustment	0	AK094599	48570	+	intergenic
chr2:133110931	1.89553e-04	2.19722e-11	5371	384	8653	354	0.031	significant_after_spatial_adjustment	0	AK094599	48574	+	intergenic
chr2:133110947	2.50881e-04	2.19722e-11	5372	403	8650	361	0.033	significant_after_spatial_adjustment	0	AK094599	48590	+	intergenic
chr2:133110970	8.73609e-06	4.95013e-11	5347	317	8625	258	0.029	significant_with_both_criteria	0	AK094599	48613	+	intergenic
chr2:133110984	5.46571e-05	1.01369e-10	5309	590	8571	586	0.043	significant_after_spatial_adjustment	0	AK094599	48627	+	intergenic
chr2:133111011	1.43567e-03	1.74610e-10	5341	202	8611	187	0.016	significant_after_spatial_adjustment	0	AK094599	48654	+	intergenic
chr2:133111025	6.09603e-03	6.83799e-10	5307	236	8582	233	0.017	significant_after_spatial_adjustment	0	AK094599	48668	+	intergenic
chr2:133111028	1.94635e-09	5.03169e-09	8135	1257	13805	1257	0.063	significant_with_both_criteria	0	AK094599	48671	+	intergenic
chr2:133111051	1.44607e-02	3.96035e-08	5955	324	9611	350	0.018	significant_after_spatial_adjustment	0	AK094599	48694	+	intergenic
chr2:133111053	2.60270e-02	3.96035e-08	5946	247	9602	228	0.018	significant_after_spatial_adjustment	0	AK094599	48696	+	intergenic
chr2:133111063	2.84465e-07	3.92106e-08	5960	365	9635	285	0.032	significant_with_both_criteria	0	AK094599	48706	+	intergenic
chr2:133111084	6.54419e-03	2.69548e-08	5679	166	9673	175	0.011	significant_after_spatial_adjustment	0	AK094599	48727	+	intergenic
chr2:133111087	6.65325e-04	2.69548e-08	5684	201	9689	173	0.018	significant_after_spatial_adjustment	0	AK094599	48730	+	intergenic
chr2:133111108	5.15028e-01	5.51619e-08	5672	248	9667	363	0.006	significant_after_spatial_adjustment	0	AK094599	48751	+	intergenic
chr2:133111117	1.89059e-02	5.51619e-08	3343	405	5734	539	0.027	significant_after_spatial_adjustment	0	AK094599	48760	+	intergenic
chr2:133111123	2.72335e-02	5.51619e-08	726	86	1037	89	0.033	significant_after_spatial_adjustment	0	AK094599	48766	+	intergenic
chr2:162284775	1.34606e-02	7.85286e-08	1326	267	2362	344	0.056	significant_after_spatial_adjustment	0	TBR1	10371	+	intergenic
chr2:162284794	2.85562e-05	5.84016e-08	1273	496	2230	671	0.089	significant_after_spatial_adjustment	0	TBR1	10390	+	intergenic
chr2:162284828	6.60110e-04	1.34112e-07	1242	300	2182	356	0.078	significant_after_spatial_adjustment	0	TBR1	10424	+	intergenic
chr2:162284868	4.18123e-02	4.61862e-08	1322	551	2358	824	0.067	significant_after_spatial_adjustment	0	TBR1	10464	+	intergenic
chr2:162284894	7.33150e-03	4.61862e-08	1325	819	2362	1247	0.090	significant_after_spatial_adjustment	1	TBR1	10490	+	intergenic
chr2:162284896	1.86318e-03	4.61862e-08	1325	742	2362	1185	0.058	significant_after_spatial_adjustment	0	TBR1	10492	+	intergenic
chr2:162284917	8.91706e-04	4.61862e-08	1326	893	2365	1339	0.107	significant_after_spatial_adjustment	0	TBR1	10513	+	intergenic
chr2:162284919	5.21491e-03	4.61862e-08	1328	1046	2367	1709	0.066	significant_after_spatial_adjustment	0	TBR1	10515	+	intergenic
chr2:162284932	1.36833e-01	4.61862e-08	1322	1088	2365	1860	0.037	significant_after_spatial_adjustment	0	TBR1	10528	+	intergenic
chr2:207135386	5.02969e-04	6.49264e-08	749	205	1636	285	0.099	significant_after_spatial_adjustment	0	ZDBF2	-4137	+	intergenic
chr2:207135396	7.70313e-06	1.74007e-07	1239	322	2443	363	0.111	significant_with_both_criteria	0	ZDBF2	-4127	+	intergenic
chr2:207135445	6.68391e-03	1.74007e-07	1288	505	2533	791	0.080	significant_after_spatial_adjustment	0	ZDBF2	-4078	+	intergenic
chr2:207135535	1.19053e-02	1.74007e-07	1102	437	2276	723	0.079	significant_after_spatial_adjustment	0	ZDBF2	-3988	+	intergenic
chr2:207135539	2.35046e-03	1.74007e-07	1279	462	2534	701	0.085	significant_after_spatial_adjustment	0	ZDBF2	-3984	+	intergenic
chr2:207135555	2.18615e-01	1.74007e-07	1281	163	2537	255	0.027	significant_after_spatial_adjustment	0	ZDBF2	-3968	+	intergenic
chr2:207135581	5.52123e-03	1.74007e-07	1148	194	2238	266	0.050	significant_after_spatial_adjustment	0	ZDBF2	-3942	+	intergenic
chr2:213697382	5.91462e-01	1.92553e-07	556	513	1185	1037	0.048	significant_after_spatial_adjustment	0	MIR4776-1	-93599	+	intergenic
chr2:213697545	2.08709e-04	4.76255e-11	857	413	1884	594	0.167	significant_after_spatial_adjustment	0	MIR4776-1	-93436	+	intergenic
chr2:213697553	1.40343e-03	1.94964e-11	1517	822	3238	1340	0.128	significant_after_spatial_adjustment	0	MIR4776-1	-93428	+	intergenic
chr2:213697556	1.26692e-03	1.94964e-11	1518	898	3236	1591	0.100	significant_after_spatial_adjustment	0	MIR4776-1	-93425	+	intergenic
chr2:213697559	1.65463e-03	5.78915e-12	1520	856	3235	1398	0.131	significant_after_spatial_adjustment	0	MIR4776-1	-93422	+	intergenic
chr2:213697571	2.08422e-01	4.36551e-12	1520	1053	3228	2020	0.067	significant_after_spatial_adjustment	0	MIR4776-1	-93410	+	intergenic
chr2:213697575	1.46502e-03	4.36551e-12	1515	1195	3220	2223	0.098	significant_after_spatial_adjustment	0	MIR4776-1	-93406	+	intergenic
chr2:213697577	3.57331e-03	4.36551e-12	1517	1162	3223	2178	0.090	significant_after_spatial_adjustment	0	MIR4776-1	-93404	+	intergenic
chr2:213697579	2.56461e-04	5.37526e-12	1512	1165	3221	2133	0.108	significant_after_spatial_adjustment	1	MIR4776-1	-93402	+	intergenic
chr2:213697584	8.96641e-04	2.97373e-12	1515	1245	3215	2326	0.098	significant_after_spatial_adjustment	0	MIR4776-1	-93397	+	intergenic
chr2:213697622	5.37993e-04	2.38198e-12	1525	897	3231	1517	0.119	significant_after_spatial_adjustment	0	MIR4776-1	-93359	+	intergenic
chr2:213697631	1.86222e-08	2.38198e-12	1514	1148	3224	1936	0.158	significant_with_both_criteria	0	MIR4776-1	-93350	+	intergenic
chr2:213697644	4.68626e-05	1.37002e-12	1511	1103	3221	1917	0.135	significant_after_spatial_adjustment	0	MIR4776-1	-93337	+	intergenic
chr2:213697647	4.09522e-03	1.37002e-12	1497	688	3201	1180	0.091	significant_after_spatial_adjustment	0	MIR4776-1	-93334	+	intergenic
chr2:213697649	1.81141e-01	1.37002e-12	1502	817	3206	1511	0.073	significant_after_spatial_adjustment	0	MIR4776-1	-93332	+	intergenic
chr2:213697655	1.09120e-02	1.37002e-12	1502	771	3208	1295	0.110	significant_after_spatial_adjustment	0	MIR4776-1	-93326	+	intergenic
chr2:213697661	1.94323e-03	1.37002e-12	1503	930	3208	1594	0.122	significant_after_spatial_adjustment	0	MIR4776-1	-93320	+	intergenic
chr2:213697682	1.03555e-01	1.05738e-12	1500	711	3208	1219	0.094	significant_after_spatial_adjustment	0	MIR4776-1	-93299	+	intergenic
chr2:213697692	1.31016e-03	1.05738e-12	1499	830	3209	1440	0.105	significant_after_spatial_adjustment	0	MIR4776-1	-93289	+	intergenic
chr2:213697702	6.52213e-05	1.05738e-12	1140	364	2408	536	0.097	significant_after_spatial_adjustment	0	MIR4776-1	-93279	+	intergenic
chr2:213697722	1.57630e-04	1.05738e-12	813	535	1428	739	0.141	significant_after_spatial_adjustment	0	MIR4776-1	-93259	+	intergenic
chr2:213697727	1.70655e-02	1.05738e-12	811	504	1427	740	0.103	significant_after_spatial_adjustment	0	MIR4776-1	-93254	+	intergenic
chr2:213697731	1.97523e-01	1.05738e-12	810	503	1423	797	0.061	significant_after_spatial_adjustment	0	MIR4776-1	-93250	+	intergenic
chr2:213697735	1.54376e-01	1.05738e-12	1152	852	2030	1416	0.042	significant_after_spatial_adjustment	0	MIR4776-1	-93246	+	intergenic
chr2:213697745	3.26931e-03	1.05738e-12	2115	1336	4016	2045	0.122	significant_after_spatial_adjustment	0	MIR4776-1	-93236	+	intergenic
chr2:213697749	2.69393e-04	2.71061e-12	2115	1392	4013	2125	0.129	significant_after_spatial_adjustment	0	MIR4776-1	-93232	+	intergenic
chr2:213697758	4.88143e-05	1.07951e-11	2115	1282	4016	1886	0.137	significant_after_spatial_adjustment	0	MIR4776-1	-93223	+	intergenic
chr2:213697762	7.69821e-02	2.17131e-11	2112	1499	4011	2477	0.092	significant_after_spatial_adjustment	0	MIR4776-1	-93219	+	intergenic
chr2:213697767	2.85805e-03	2.17131e-11	2146	1164	4068	1702	0.124	significant_after_spatial_adjustment	0	MIR4776-1	-93214	+	intergenic
chr2:213697779	1.76237e-02	5.11048e-11	2144	1001	4071	1465	0.107	significant_after_spatial_adjustment	0	MIR4776-1	-93202	+	intergenic
chr2:213697788	7.00105e-03	3.67239e-10	2143	1102	4073	1660	0.107	significant_after_spatial_adjustment	0	MIR4776-1	-93193	+	intergenic
chr2:213697792	4.45213e-02	3.67239e-10	2132	1386	4070	2236	0.101	significant_after_spatial_adjustment	0	MIR4776-1	-93189	+	intergenic
chr2:213697796	2.78132e-01	3.67239e-10	2132	1235	4061	2032	0.079	significant_after_spatial_adjustment	0	MIR4776-1	-93185	+	intergenic
chr2:213697801	1.34528e-02	3.67239e-10	2134	1211	4064	1836	0.116	significant_after_spatial_adjustment	0	MIR4776-1	-93180	+	intergenic
chr2:213697815	5.10492e-04	3.67239e-10	2131	946	4058	1326	0.117	significant_after_spatial_adjustment	0	MIR4776-1	-93166	+	intergenic
chr2:213697819	7.77422e-02	3.67239e-10	2119	1437	4032	2383	0.087	significant_after_spatial_adjustment	0	MIR4776-1	-93162	+	intergenic
chr2:213697833	1.06118e-03	3.96197e-09	2162	1189	4091	1788	0.113	significant_after_spatial_adjustment	0	MIR4776-1	-93148	+	intergenic
chr2:213697836	7.32567e-02	3.96197e-09	2161	1412	4104	2209	0.115	significant_after_spatial_adjustment	0	MIR4776-1	-93145	+	intergenic
chr2:213697844	2.42836e-02	3.96197e-09	2153	1117	4090	1723	0.098	significant_after_spatial_adjustment	0	MIR4776-1	-93137	+	intergenic
chr2:213697863	1.93667e-02	3.16257e-08	1520	695	2919	978	0.122	significant_after_spatial_adjustment	0	MIR4776-1	-93118	+	intergenic
chr2:232347731	4.39556e-01	2.53188e-07	6698	145	11011	184	0.005	significant_after_spatial_adjustment	0	NCL	-18527	-	intergenic
chr2:232347740	5.40781e-02	2.53188e-07	6730	104	11057	102	0.006	significant_after_spatial_adjustment	0	NCL	-18536	-	intergenic
chr2:232347756	8.40759e-01	3.21613e-08	6697	290	11003	389	0.008	significant_after_spatial_adjustment	0	NCL	-18552	-	intergenic
chr2:232347762	6.89169e-02	5.71850e-09	6729	178	11050	180	0.010	significant_after_spatial_adjustment	0	NCL	-18558	-	intergenic
chr2:232347764	8.91075e-02	5.71850e-09	6726	208	11046	233	0.010	significant_after_spatial_adjustment	0	NCL	-18560	-	intergenic
chr2:232347772	7.55741e-03	5.71850e-09	6708	397	11024	460	0.017	significant_after_spatial_adjustment	0	NCL	-18568	-	intergenic
chr2:232347786	1.59610e-02	1.00390e-09	6686	459	11017	497	0.024	significant_after_spatial_adjustment	0	NCL	-18582	-	intergenic
chr2:232347794	6.44863e-02	2.49103e-10	3812	232	5988	266	0.016	significant_after_spatial_adjustment	0	NCL	-18590	-	intergenic
chr2:232347819	2.64760e-04	8.10858e-10	3950	927	6450	997	0.080	significant_after_spatial_adjustment	0	NCL	-18615	-	intergenic
chr2:232347830	6.84650e-03	4.99848e-09	3952	331	6444	321	0.034	significant_after_spatial_adjustment	0	NCL	-18626	-	intergenic
chr2:232347873	1.65832e-04	7.79956e-09	3955	1915	6449	2457	0.103	significant_after_spatial_adjustment	0	NCL	-18669	-	intergenic
chr2:232347922	5.92702e-02	1.72998e-09	3798	418	6251	452	0.038	significant_after_spatial_adjustment	1	NCL	-18718	-	intergenic
chr2:232347930	3.52592e-05	1.72998e-09	3959	1340	6421	1517	0.102	significant_after_spatial_adjustment	0	NCL	-18726	-	intergenic
chr2:232347953	2.76320e-04	7.19945e-11	3990	1483	6487	1722	0.106	significant_after_spatial_adjustment	0	NCL	-18749	-	intergenic
chr2:232347962	1.33157e-06	5.97178e-12	4004	1263	6499	1296	0.116	significant_with_both_criteria	0	NCL	-18758	-	intergenic
chr2:232347976	1.14480e-04	3.72424e-12	4001	1264	6505	1378	0.104	significant_after_spatial_adjustment	0	NCL	-18772	-	intergenic
chr2:232347992	4.03623e-03	6.42275e-12	3361	1305	5526	1586	0.101	significant_after_spatial_adjustment	0	NCL	-18788	-	intergenic
chr2:232348026	9.42873e-01	8.73901e-12	785	625	1253	988	0.008	significant_after_spatial_adjustment	0	NCL	-18822	-	intergenic
chr2:232348052	7.73571e-03	7.34279e-12	1731	728	3265	1093	0.086	significant_after_spatial_adjustment	0	NCL	-18848	-	intergenic
chr2:232348073	6.25596e-02	3.30891e-12	1786	835	3354	1329	0.071	significant_after_spatial_adjustment	0	NCL	-18869	-	intergenic
chr2:232348084	1.13784e-02	2.67935e-11	1791	684	3357	953	0.098	significant_after_spatial_adjustment	0	NCL	-18880	-	intergenic
chr2:232348095	1.87059e-03	3.50936e-11	1366	247	2728	300	0.071	significant_after_spatial_adjustment	0	NCL	-18891	-	intergenic
chr2:232348143	1.18650e-04	8.61181e-11	1127	51	2343	30	0.032	significant_after_spatial_adjustment	0	NCL	-18939	-	intergenic
chr2:232348164	2.63190e-02	2.70422e-09	1023	62	2152	91	0.018	significant_after_spatial_adjustment	0	NCL	-18960	-	intergenic
chr2:232348217	3.20409e-02	1.80727e-07	1760	439	3343	584	0.075	significant_after_spatial_adjustment	0	NCL	-19013	-	intergenic
chr2:232348220	5.03193e-03	6.01831e-08	1762	489	3342	616	0.093	significant_after_spatial_adjustment	0	NCL	-19016	-	intergenic
chr2:232348235	5.99313e-03	2.31821e-09	1781	545	3363	673	0.106	significant_after_spatial_adjustment	0	NCL	-19031	-	intergenic
chr2:232348241	1.14373e-02	2.31821e-09	1782	490	3367	642	0.084	significant_after_spatial_adjustment	0	NCL	-19037	-	intergenic
chr2:232348245	7.74026e-02	2.31821e-09	921	482	1467	570	0.135	significant_after_spatial_adjustment	0	NCL	-19041	-	intergenic
chr2:232348265	1.67220e-02	1.79420e-09	838	466	1337	546	0.148	significant_after_spatial_adjustment	0	NCL	-19061	-	intergenic
chr2:232348272	1.71781e-02	1.79420e-09	837	458	1337	514	0.163	significant_after_spatial_adjustment	0	NCL	-19068	-	intergenic
chr2:232348286	9.86280e-02	8.42364e-10	704	237	1162	310	0.070	significant_after_spatial_adjustment	0	NCL	-19082	-	intergenic
chr2:232348300	7.21150e-02	2.75551e-09	772	378	1231	503	0.081	significant_after_spatial_adjustment	0	NCL	-19096	-	intergenic
chr2:232348309	7.00809e-02	2.75551e-09	771	595	1230	880	0.056	significant_after_spatial_adjustment	0	NCL	-19105	-	intergenic
chr2:232348316	2.52328e-02	2.75551e-09	772	621	1229	888	0.082	significant_after_spatial_adjustment	0	NCL	-19112	-	intergenic
chr2:232348318	2.52732e-02	2.75551e-09	773	595	1228	856	0.073	significant_after_spatial_adjustment	0	NCL	-19114	-	intergenic
chr2:232348320	2.85897e-02	2.75551e-09	773	591	1230	837	0.084	significant_after_spatial_adjustment	0	NCL	-19116	-	intergenic
chr2:232348323	2.36687e-02	7.37453e-10	772	610	1233	877	0.079	significant_after_spatial_adjustment	0	NCL	-19119	-	intergenic
chr2:232348330	3.20223e-03	2.30939e-10	1048	815	1640	1097	0.109	significant_after_spatial_adjustment	0	NCL	-19126	-	intergenic
chr2:232348334	5.15849e-03	2.30939e-10	1104	876	1710	1211	0.085	significant_after_spatial_adjustment	1	NCL	-19130	-	intergenic
chr2:232348355	3.24706e-03	1.69976e-11	1111	875	1707	1167	0.104	significant_after_spatial_adjustment	0	NCL	-19151	-	intergenic
chr2:232348384	9.76612e-02	3.71148e-13	1066	733	1603	970	0.083	significant_after_spatial_adjustment	0	NCL	-19180	-	intergenic
chr2:232348387	7.37509e-01	3.71148e-13	809	661	1105	880	0.021	significant_after_spatial_adjustment	0	NCL	-19183	-	intergenic
chr2:232348419	4.81181e-04	8.88178e-16	3465	1422	5419	1637	0.108	significant_after_spatial_adjustment	0	NCL	-19215	-	intergenic
chr2:232348430	3.21910e-05	2.22045e-16	4172	856	6752	827	0.083	significant_after_spatial_adjustment	0	NCL	-19226	-	intergenic
chr2:232348432	1.24958e-02	2.22045e-16	4084	863	6666	924	0.073	significant_after_spatial_adjustment	0	NCL	-19228	-	intergenic
chr2:232348465	5.54822e-04	0.00000e+00	4031	1346	6596	1428	0.117	significant_after_spatial_adjustment	0	NCL	-19261	-	intergenic
chr2:232348479	1.55515e-03	0.00000e+00	4044	1202	6635	1241	0.110	significant_after_spatial_adjustment	0	NCL	-19275	-	intergenic
chr2:232348485	1.77870e-03	0.00000e+00	3917	1274	6446	1374	0.112	significant_after_spatial_adjustment	0	NCL	-19281	-	intergenic
chr2:232348522	5.27262e-04	0.00000e+00	4175	1613	6749	1836	0.114	significant_after_spatial_adjustment	0	NCL	-19318	-	intergenic
chr2:232348529	1.20729e-03	0.00000e+00	4189	1671	6762	1943	0.112	significant_after_spatial_adjustment	0	NCL	-19325	-	intergenic
chr2:232348540	2.23330e-04	0.00000e+00	4206	1477	6793	1580	0.119	significant_after_spatial_adjustment	0	NCL	-19336	-	intergenic
chr2:232348546	5.35856e-04	0.00000e+00	4211	1854	6795	2193	0.118	significant_after_spatial_adjustment	0	NCL	-19342	-	intergenic
chr2:232348550	3.19984e-04	0.00000e+00	4200	1518	6786	1674	0.115	significant_after_spatial_adjustment	0	NCL	-19346	-	intergenic
chr2:232348561	2.38549e-04	0.00000e+00	4212	1683	6815	1886	0.123	significant_after_spatial_adjustment	0	NCL	-19357	-	intergenic
chr2:232348563	3.41828e-05	0.00000e+00	4219	1656	6825	1832	0.124	significant_after_spatial_adjustment	0	NCL	-19359	-	intergenic
chr2:232348566	2.60715e-04	0.00000e+00	4214	1756	6823	2055	0.116	significant_after_spatial_adjustment	0	NCL	-19362	-	intergenic
chr2:232348597	1.59569e-03	0.00000e+00	3541	692	6002	764	0.068	significant_after_spatial_adjustment	0	NCL	-19393	-	intergenic
chr2:232348602	1.16446e-05	0.00000e+00	5748	1328	9639	1203	0.106	significant_with_both_criteria	1	NCL	-19398	-	intergenic
chr2:232348604	8.84989e-06	0.00000e+00	5774	1151	9664	996	0.096	significant_with_both_criteria	0	NCL	-19400	-	intergenic
chr2:232348613	2.01809e-05	0.00000e+00	5793	617	9664	535	0.051	significant_with_both_criteria	0	NCL	-19409	-	intergenic
chr2:232348631	6.75506e-06	0.00000e+00	5823	861	9682	730	0.072	significant_with_both_criteria	0	NCL	-19427	-	intergenic
chr2:232348646	5.18930e-07	0.00000e+00	5797	841	9639	679	0.075	significant_with_both_criteria	0	NCL	-19442	-	intergenic
chr2:232348668	3.23929e-07	0.00000e+00	5825	1208	9684	1049	0.099	significant_with_both_criteria	0	NCL	-19464	-	intergenic
chr2:232348671	5.84927e-07	0.00000e+00	5718	913	9682	782	0.079	significant_with_both_criteria	0	NCL	-19467	-	intergenic
chr2:232348684	1.35502e-08	0.00000e+00	5816	1456	9667	1291	0.117	significant_with_both_criteria	1	NCL	-19480	-	intergenic
chr2:232348698	1.34875e-07	0.00000e+00	5820	1309	9681	1127	0.109	significant_with_both_criteria	0	NCL	-19494	-	intergenic
chr2:232348704	5.52479e-07	0.00000e+00	5670	1214	9681	1045	0.106	significant_with_both_criteria	0	NCL	-19500	-	intergenic
chr2:232348714	1.49412e-04	0.00000e+00	3109	746	5199	745	0.097	significant_after_spatial_adjustment	0	NCL	-19510	-	intergenic
chr2:233370670	2.81087e-03	3.41530e-07	7186	4664	11683	6803	0.067	significant_after_spatial_adjustment	0	PRSS56	-14503	+	intergenic
chr2:233370699	7.63238e-04	3.41530e-07	7165	1753	11648	2309	0.046	significant_after_spatial_adjustment	0	PRSS56	-14474	+	intergenic
chr2:233370752	1.89615e-01	3.46055e-07	9289	694	15042	937	0.012	significant_after_spatial_adjustment	0	PRSS56	-14421	+	intergenic
chr2:233370790	7.35616e-02	3.46055e-07	3026	481	4778	686	0.015	significant_after_spatial_adjustment	0	PRSS56	-14383	+	intergenic
chr2:241611901	6.09959e-03	3.41649e-07	2473	671	3730	1243	-0.062	significant_after_spatial_adjustment	0	AQP12B	10417	-	intergenic
chr2:241611910	4.50580e-03	3.41649e-07	5908	2441	9101	4119	-0.039	significant_after_spatial_adjustment	0	AQP12B	10408	-	intergenic
chr2:242843807	1.03313e-02	3.21734e-08	1882	1305	2526	1918	-0.066	significant_after_spatial_adjustment	0	CXXC11	31923	+	intergenic
chr2:242843821	1.34271e-01	3.21734e-08	1883	1425	2526	1988	-0.030	significant_after_spatial_adjustment	0	CXXC11	31937	+	intergenic
chr2:242843823	4.16223e-02	3.21734e-08	1880	1300	2526	1900	-0.061	significant_after_spatial_adjustment	0	CXXC11	31939	+	intergenic
chr2:242843834	7.84480e-03	3.46343e-08	1867	1170	2509	1789	-0.086	significant_after_spatial_adjustment	0	CXXC11	31950	+	intergenic
chr2:242843837	1.10647e-03	3.46343e-08	4085	2656	5807	4117	-0.059	significant_after_spatial_adjustment	0	CXXC11	31953	+	intergenic
chr2:242843868	6.24182e-03	3.46343e-08	4446	3184	6357	4952	-0.063	significant_after_spatial_adjustment	0	CXXC11	31984	+	intergenic
chr2:242843873	1.40325e-03	3.46343e-08	4455	2716	6359	4455	-0.091	significant_after_spatial_adjustment	0	CXXC11	31989	+	intergenic
chr2:242843883	5.01994e-05	3.46343e-08	4459	1993	6368	3614	-0.121	significant_after_spatial_adjustment	0	CXXC11	31999	+	intergenic
chr2:242843907	1.44185e-04	1.49207e-09	4681	2214	6694	3869	-0.105	significant_after_spatial_adjustment	0	CXXC11	32023	+	intergenic
chr2:242843932	7.92128e-04	1.49207e-09	4677	2532	6686	4321	-0.105	significant_after_spatial_adjustment	0	CXXC11	32048	+	intergenic
chr2:242843949	3.65250e-05	6.53548e-10	4640	2004	6647	3607	-0.111	significant_after_spatial_adjustment	0	CXXC11	32065	+	intergenic
chr2:242843964	1.02248e-06	2.18898e-11	4686	1752	6722	3414	-0.134	significant_with_both_criteria	0	CXXC11	32080	+	intergenic
chr2:242843989	4.22199e-04	6.39599e-13	4660	2355	6718	4150	-0.112	significant_after_spatial_adjustment	0	CXXC11	32105	+	intergenic
chr2:242843991	1.58342e-05	6.39599e-13	4659	2215	6720	4053	-0.128	significant_with_both_criteria	0	CXXC11	32107	+	intergenic
chr2:242843995	4.89594e-04	6.39599e-13	4653	2557	6704	4344	-0.098	significant_after_spatial_adjustment	0	CXXC11	32111	+	intergenic
chr2:242844000	1.97124e-04	6.39599e-13	1701	605	2508	1273	-0.152	significant_after_spatial_adjustment	0	CXXC11	32116	+	intergenic
chr2:242844026	1.46990e-01	6.25056e-14	536	120	802	235	-0.069	significant_after_spatial_adjustment	0	CXXC11	32142	+	intergenic
chr2:242844596	2.01197e-04	2.37507e-10	1299	458	2032	983	-0.131	significant_after_spatial_adjustment	0	CXXC11	32712	+	intergenic
chr2:242844601	2.79305e-04	2.37507e-10	2322	688	3384	1376	-0.110	significant_after_spatial_adjustment	0	CXXC11	32717	+	intergenic
chr2:242844604	1.27029e-04	2.37507e-10	2322	749	3381	1462	-0.110	significant_after_spatial_adjustment	0	CXXC11	32720	+	intergenic
chr2:242844630	1.68534e-03	2.37507e-10	2335	757	3387	1425	-0.097	significant_after_spatial_adjustment	0	CXXC11	32746	+	intergenic
chr2:242844637	2.52887e-04	2.37507e-10	2333	919	3386	1680	-0.102	significant_after_spatial_adjustment	0	CXXC11	32753	+	intergenic
chr2:242844661	4.54009e-04	2.37507e-10	2348	1006	3418	1789	-0.095	significant_after_spatial_adjustment	0	CXXC11	32777	+	intergenic
chr2:242844670	5.09491e-03	2.37507e-10	2707	1202	4057	2110	-0.076	significant_after_spatial_adjustment	0	CXXC11	32786	+	intergenic
chr2:242844673	2.96094e-03	2.37507e-10	3164	1169	4339	2098	-0.114	significant_after_spatial_adjustment	0	CXXC11	32789	+	intergenic
chr2:242844685	1.59962e-04	2.37507e-10	3399	1060	4594	2048	-0.134	significant_after_spatial_adjustment	0	CXXC11	32801	+	intergenic
chr2:242844714	1.89938e-03	2.37507e-10	3337	1173	4506	2045	-0.102	significant_after_spatial_adjustment	0	CXXC11	32830	+	intergenic
chr2:242844720	8.64849e-02	2.37507e-10	3361	2228	4536	3192	-0.041	significant_after_spatial_adjustment	0	CXXC11	32836	+	intergenic
chr2:242844743	4.58427e-03	2.37507e-10	3393	2133	4595	3153	-0.058	significant_after_spatial_adjustment	0	CXXC11	32859	+	intergenic
chr2:242844752	1.50933e-01	2.37507e-10	2645	1718	3338	2204	-0.011	significant_after_spatial_adjustment	0	CXXC11	32868	+	intergenic
chr2:242844768	5.03672e-02	2.37507e-10	808	504	1016	701	-0.066	significant_after_spatial_adjustment	0	CXXC11	32884	+	intergenic
chr2:242844777	2.68287e-02	2.37507e-10	688	554	868	744	-0.052	significant_after_spatial_adjustment	0	CXXC11	32893	+	intergenic
chr3:13936426	1.74435e-04	8.48706e-11	5373	2535	8557	3424	0.072	significant_after_spatial_adjustment	0	WNT7A	-14809	-	intergenic
chr3:13936481	1.74951e-06	1.42109e-10	7581	5431	12297	7917	0.073	significant_with_both_criteria	0	WNT7A	-14864	-	intergenic
chr3:13936522	7.93958e-04	2.77410e-09	7515	7000	12205	10976	0.032	significant_after_spatial_adjustment	0	WNT7A	-14905	-	intergenic
chr3:13936527	8.34419e-06	2.77410e-09	7507	6317	12206	9599	0.055	significant_with_both_criteria	1	WNT7A	-14910	-	intergenic
chr3:13936529	1.12474e-04	2.77410e-09	7507	6826	12207	10547	0.045	significant_after_spatial_adjustment	0	WNT7A	-14912	-	intergenic
chr3:13936532	7.86755e-07	1.45059e-08	7506	6752	12197	10258	0.059	significant_with_both_criteria	0	WNT7A	-14915	-	intergenic
chr3:13936550	2.25853e-01	2.20770e-08	3529	1090	5981	1646	0.034	significant_after_spatial_adjustment	0	WNT7A	-14933	-	intergenic
chr3:13936562	4.28632e-03	2.49175e-08	1536	1089	2564	1607	0.082	significant_after_spatial_adjustment	0	WNT7A	-14945	-	intergenic
chr3:13936578	3.04941e-03	5.16455e-08	1537	1243	2559	1869	0.078	significant_after_spatial_adjustment	0	WNT7A	-14961	-	intergenic
chr3:13936587	1.86031e-01	5.16455e-08	1537	349	2565	518	0.025	significant_after_spatial_adjustment	0	WNT7A	-14970	-	intergenic
chr3:46618195	7.26373e-03	2.53405e-09	902	494	1486	680	0.090	significant_after_spatial_adjustment	0	TDGF1	-881	+	promoter
chr3:46618229	1.16664e-01	3.18957e-09	927	227	1515	300	0.047	significant_after_spatial_adjustment	0	TDGF1	-847	+	promoter
chr3:46618247	1.76833e-03	3.75759e-10	927	253	1514	295	0.078	significant_after_spatial_adjustment	0	TDGF1	-829	+	promoter
chr3:46618257	1.24866e-01	3.75759e-10	924	660	1510	1013	0.043	significant_after_spatial_adjustment	0	TDGF1	-819	+	promoter
chr3:46618283	1.14377e-01	5.63365e-11	3138	1016	4860	1346	0.047	significant_after_spatial_adjustment	0	TDGF1	-793	+	promoter
chr3:46618308	1.10992e-02	4.06725e-11	5582	4791	8564	7038	0.036	significant_after_spatial_adjustment	0	TDGF1	-768	+	promoter
chr3:46618314	6.33617e-02	4.06725e-11	6771	5986	10871	9241	0.034	significant_after_spatial_adjustment	0	TDGF1	-762	+	promoter
chr3:46618325	2.12604e-03	4.06725e-11	8338	3405	13776	4654	0.071	significant_after_spatial_adjustment	1	TDGF1	-751	+	promoter
chr3:46618327	7.66363e-05	5.54802e-11	8328	5553	13767	7943	0.090	significant_after_spatial_adjustment	0	TDGF1	-749	+	promoter
chr3:46618344	5.67083e-08	1.20051e-11	8319	3246	13737	4113	0.091	significant_with_both_criteria	0	TDGF1	-732	+	promoter
chr3:46618377	2.98318e-05	7.01939e-12	8343	1179	13782	1320	0.046	significant_after_spatial_adjustment	0	TDGF1	-699	+	promoter
chr3:46618393	1.36385e-04	7.01939e-12	8136	3074	13523	4104	0.074	significant_after_spatial_adjustment	0	TDGF1	-683	+	promoter
chr3:46618408	8.80966e-01	2.28506e-12	9856	937	16193	1485	0.003	significant_after_spatial_adjustment	0	TDGF1	-668	+	promoter
chr3:46618421	2.00733e-04	2.28506e-12	7358	1113	11751	1339	0.037	significant_after_spatial_adjustment	0	TDGF1	-655	+	promoter
chr3:46618427	8.73986e-04	1.98197e-12	7447	1574	11834	2028	0.040	significant_after_spatial_adjustment	0	TDGF1	-649	+	promoter
chr3:46618440	1.39735e-03	5.90084e-13	7597	1474	12043	1893	0.037	significant_after_spatial_adjustment	0	TDGF1	-636	+	promoter
chr3:46618443	6.11718e-04	4.01901e-14	7572	2297	12010	2942	0.058	significant_after_spatial_adjustment	0	TDGF1	-633	+	promoter
chr3:46618461	3.66836e-05	1.01030e-14	7586	3312	12040	4375	0.073	significant_after_spatial_adjustment	0	TDGF1	-615	+	promoter
chr3:46618496	2.09422e-02	5.55112e-16	7610	1157	12085	1510	0.027	significant_after_spatial_adjustment	0	TDGF1	-580	+	promoter
chr3:46618527	1.39818e-01	1.55431e-15	2859	589	4725	878	0.020	significant_after_spatial_adjustment	0	TDGF1	-549	+	promoter
chr3:46618535	4.94697e-04	1.13243e-14	2378	264	4219	259	0.050	significant_after_spatial_adjustment	0	TDGF1	-541	+	promoter
chr3:46618566	1.91929e-02	2.14273e-13	2071	824	3584	1135	0.081	significant_after_spatial_adjustment	0	TDGF1	-510	+	promoter
chr3:46618597	1.80167e-02	7.96807e-13	2195	849	3699	1196	0.063	significant_after_spatial_adjustment	1	TDGF1	-479	+	promoter
chr3:46618607	1.26680e-03	7.96807e-13	2191	918	3698	1259	0.079	significant_after_spatial_adjustment	0	TDGF1	-469	+	promoter
chr3:46618623	6.21078e-02	2.35034e-13	2012	266	3442	358	0.028	significant_after_spatial_adjustment	0	TDGF1	-453	+	promoter
chr3:46618634	1.63343e-02	9.59566e-13	677	329	1036	419	0.082	significant_after_spatial_adjustment	0	TDGF1	-442	+	promoter
chr3:46618637	3.45143e-02	9.59566e-13	790	388	1244	531	0.064	significant_after_spatial_adjustment	0	TDGF1	-439	+	promoter
chr3:46618644	9.93634e-10	3.32057e-12	7601	2284	12440	2800	0.075	significant_with_both_criteria	0	TDGF1	-432	+	promoter
chr3:46618646	3.26934e-05	1.73564e-11	7605	1487	12448	1881	0.044	significant_after_spatial_adjustment	0	TDGF1	-430	+	promoter
chr3:46618664	1.54019e-04	1.79541e-10	7609	2439	12435	3245	0.060	significant_after_spatial_adjustment	0	TDGF1	-412	+	promoter
chr3:46618668	3.19671e-03	1.79541e-10	7603	1853	12428	2539	0.039	significant_after_spatial_adjustment	1	TDGF1	-408	+	promoter
chr3:46618785	1.34781e-05	5.32690e-10	7661	3207	12484	4525	0.056	significant_with_both_criteria	0	TDGF1	-291	+	promoter
chr3:46618811	8.58486e-02	1.60086e-09	7488	976	12277	1436	0.013	significant_after_spatial_adjustment	0	TDGF1	-265	+	promoter
chr3:50314152	3.28545e-02	2.63031e-07	2628	1660	4441	2500	0.069	significant_after_spatial_adjustment	0	LSMEM2	-2366	+	exon
chr3:50314155	7.74414e-03	2.63031e-07	4045	2347	7097	3545	0.081	significant_after_spatial_adjustment	0	LSMEM2	-2363	+	exon
chr3:50314173	2.39479e-01	1.15395e-07	3351	2208	5802	3431	0.068	significant_after_spatial_adjustment	0	LSMEM2	-2345	+	exon
chr3:50314180	4.51760e-04	1.15395e-07	3325	2663	5746	4166	0.076	significant_after_spatial_adjustment	1	LSMEM2	-2338	+	exon
chr3:50314215	7.41837e-01	1.76097e-07	3304	1467	5742	2357	0.034	significant_after_spatial_adjustment	0	LSMEM2	-2303	+	exon
chr3:97629316	3.28254e-01	3.10343e-07	1092	72	1475	120	-0.015	significant_after_spatial_adjustment	0	MINA	57161	-	intron
chr3:97629348	8.05208e-01	3.10343e-07	1915	428	2781	649	-0.010	significant_after_spatial_adjustment	0	MINA	57129	-	intron
chr3:97629367	4.87482e-03	3.10343e-07	1914	455	2781	881	-0.079	significant_after_spatial_adjustment	0	MINA	57110	-	intron
chr3:97629413	3.11830e-03	3.10343e-07	1830	848	2623	1518	-0.115	significant_after_spatial_adjustment	0	MINA	57064	-	intron
chr3:97629447	8.07184e-04	3.10343e-07	1859	818	2722	1571	-0.137	significant_after_spatial_adjustment	0	MINA	57030	-	intron
chr3:97629452	9.07186e-04	3.10343e-07	1860	818	2724	1602	-0.148	significant_after_spatial_adjustment	0	MINA	57025	-	intron
chr3:97629454	2.76889e-03	3.10343e-07	594	362	1149	845	-0.126	significant_after_spatial_adjustment	0	MINA	57023	-	intron
chr3:97629458	1.56189e-04	3.10343e-07	1862	807	2722	1604	-0.156	significant_after_spatial_adjustment	0	MINA	57019	-	intron
chr3:97629465	1.71005e-03	3.10343e-07	1862	956	2724	1738	-0.125	significant_after_spatial_adjustment	0	MINA	57012	-	intron
chr3:97629515	1.18031e-03	3.10343e-07	863	459	1376	906	-0.127	significant_after_spatial_adjustment	0	MINA	56962	-	intron
chr3:100400996	1.70662e-02	3.18271e-11	881	766	1373	1096	0.071	significant_after_spatial_adjustment	0	TFG	-27138	+	intron
chr3:100401002	9.55961e-02	4.50973e-13	680	507	1047	698	0.079	significant_after_spatial_adjustment	0	TFG	-27132	+	intron
chr3:100401062	3.71661e-01	4.88498e-15	578	539	1083	1012	-0.002	significant_after_spatial_adjustment	0	TFG	-27072	+	intron
chr3:100401069	1.02151e-04	2.10942e-15	4478	3895	7612	6125	0.065	significant_after_spatial_adjustment	0	TFG	-27065	+	intron
chr3:100401089	1.85542e-08	0.00000e+00	5135	4119	8627	5861	0.123	significant_with_both_criteria	0	TFG	-27045	+	intron
chr3:100401141	5.81525e-06	0.00000e+00	5123	4170	8607	6159	0.098	significant_with_both_criteria	0	TFG	-26993	+	intron
chr3:100401164	2.59551e-09	0.00000e+00	5122	4114	8614	5881	0.120	significant_with_both_criteria	0	TFG	-26970	+	intron
chr3:100401179	2.35438e-07	0.00000e+00	5071	3616	8514	4937	0.133	significant_with_both_criteria	0	TFG	-26955	+	intron
chr3:100401200	1.92953e-07	0.00000e+00	5069	3939	8513	5576	0.122	significant_with_both_criteria	1	TFG	-26934	+	intron
chr3:100401213	1.27624e-03	0.00000e+00	1358	812	2235	976	0.161	significant_after_spatial_adjustment	0	TFG	-26921	+	intron
chr3:100401238	4.87043e-04	0.00000e+00	1090	822	1968	1284	0.102	significant_after_spatial_adjustment	0	TFG	-26896	+	intron
chr3:100401243	4.95949e-04	0.00000e+00	1089	635	1970	917	0.118	significant_after_spatial_adjustment	0	TFG	-26891	+	intron
chr3:100401261	5.99013e-03	0.00000e+00	1087	534	1965	753	0.108	significant_after_spatial_adjustment	0	TFG	-26873	+	intron
chr3:100401270	2.19226e-03	0.00000e+00	1082	674	1963	1010	0.108	significant_after_spatial_adjustment	0	TFG	-26864	+	intron
chr3:100401272	2.57153e-05	0.00000e+00	1080	827	1961	1218	0.145	significant_with_both_criteria	0	TFG	-26862	+	intron
chr3:100401281	8.52233e-06	0.00000e+00	1080	845	1960	1282	0.128	significant_with_both_criteria	0	TFG	-26853	+	intron
chr3:100401284	1.35431e-03	0.00000e+00	1079	684	1958	960	0.144	significant_after_spatial_adjustment	1	TFG	-26850	+	intron
chr3:100401287	2.49896e-02	0.00000e+00	1078	698	1958	1076	0.098	significant_after_spatial_adjustment	0	TFG	-26847	+	intron
chr3:100401290	7.39095e-05	0.00000e+00	1074	790	1958	1205	0.120	significant_after_spatial_adjustment	0	TFG	-26844	+	intron
chr3:100401303	2.63253e-04	0.00000e+00	1068	792	1949	1196	0.128	significant_after_spatial_adjustment	0	TFG	-26831	+	intron
chr3:100401326	2.02704e-01	0.00000e+00	516	359	989	587	0.102	significant_after_spatial_adjustment	0	TFG	-26808	+	intron
chr3:100401343	2.51068e-05	0.00000e+00	1040	720	1970	1059	0.155	significant_with_both_criteria	0	TFG	-26791	+	intron
chr3:100401375	8.75445e-05	0.00000e+00	1043	746	1966	1087	0.162	significant_after_spatial_adjustment	0	TFG	-26759	+	intron
chr3:100401378	1.50459e-03	0.00000e+00	1044	596	1974	876	0.127	significant_after_spatial_adjustment	0	TFG	-26756	+	intron
chr3:100401387	7.30155e-04	0.00000e+00	1047	616	1974	875	0.145	significant_after_spatial_adjustment	0	TFG	-26747	+	intron
chr3:100401415	3.97732e-02	0.00000e+00	1041	340	1976	460	0.094	significant_after_spatial_adjustment	0	TFG	-26719	+	intron
chr3:100401426	1.22233e-02	0.00000e+00	3124	773	5928	1042	0.072	significant_after_spatial_adjustment	0	TFG	-26708	+	intron
chr3:100401518	4.48945e-11	2.22045e-16	4785	3226	9108	4829	0.144	significant_with_both_criteria	0	TFG	-26616	+	intron
chr3:100401532	2.09777e-08	0.00000e+00	2796	1717	5095	2259	0.171	significant_with_both_criteria	0	TFG	-26602	+	intron
chr3:100401544	5.63790e-03	0.00000e+00	2045	1042	3581	1454	0.104	significant_after_spatial_adjustment	0	TFG	-26590	+	intron
chr3:100401553	6.93640e-06	6.66134e-16	2890	1812	5055	2411	0.150	significant_with_both_criteria	0	TFG	-26581	+	intron
chr3:100401592	6.40507e-06	1.20903e-13	2895	1981	5055	2742	0.142	significant_with_both_criteria	0	TFG	-26542	+	intron
chr3:100401622	5.18245e-04	5.49560e-14	2894	2155	5055	3206	0.110	significant_after_spatial_adjustment	0	TFG	-26512	+	intron
chr3:100401629	4.58744e-03	6.05072e-14	1604	1059	2833	1528	0.121	significant_after_spatial_adjustment	0	TFG	-26505	+	intron
chr3:123131878	4.98256e-07	7.60512e-04	2487	2073	4135	2989	0.111	significant_before_spatial_adjustment	0	ADCY5	3312	-	intron
chr3:123131887	2.32437e-05	7.60512e-04	2489	2230	4143	3358	0.085	significant_before_spatial_adjustment	0	ADCY5	3303	-	intron
chr3:159942271	4.73125e-04	8.23860e-10	1896	884	3311	1102	0.133	significant_after_spatial_adjustment	0	C3orf80	-1152	+	intergenic
chr3:159942335	1.19247e-03	1.32581e-09	3633	1786	6454	2688	0.075	significant_after_spatial_adjustment	0	C3orf80	-1088	+	intergenic
chr3:159942363	3.88425e-04	3.46334e-10	3618	2691	6456	4061	0.115	significant_after_spatial_adjustment	0	C3orf80	-1060	+	intergenic
chr3:159942397	4.52103e-04	2.16290e-11	3515	2236	6220	3304	0.105	significant_after_spatial_adjustment	0	C3orf80	-1026	+	intergenic
chr3:159942407	1.22742e-03	3.07199e-13	3556	1821	6332	2629	0.097	significant_after_spatial_adjustment	0	C3orf80	-1016	+	intergenic
chr3:159942417	7.84804e-03	2.33147e-14	3566	887	6348	1224	0.056	significant_after_spatial_adjustment	0	C3orf80	-1006	+	intergenic
chr3:159942453	2.41695e-03	2.33147e-14	3572	1903	6375	2753	0.101	significant_after_spatial_adjustment	0	C3orf80	-970	+	promoter
chr3:159942495	1.52908e-01	4.99600e-15	2669	313	4855	432	0.028	significant_after_spatial_adjustment	0	C3orf80	-928	+	promoter
chr3:159942523	5.73387e-03	5.55112e-15	4460	1052	7487	1356	0.055	significant_after_spatial_adjustment	0	C3orf80	-900	+	promoter
chr3:159942543	2.79921e-03	3.08642e-14	4465	1926	7474	2631	0.079	significant_after_spatial_adjustment	0	C3orf80	-880	+	promoter
chr3:159942567	7.30362e-05	3.47056e-13	4444	2420	7429	3147	0.121	significant_after_spatial_adjustment	0	C3orf80	-856	+	promoter
chr3:159942607	4.07223e-07	2.56706e-12	3448	1898	5669	2397	0.128	significant_with_both_criteria	0	C3orf80	-816	+	promoter
chr3:159942612	9.62985e-05	1.37508e-11	4436	2957	7426	4170	0.105	significant_after_spatial_adjustment	0	C3orf80	-811	+	promoter
chr3:159942665	4.92843e-06	1.85048e-10	4522	1836	7584	2290	0.104	significant_with_both_criteria	0	C3orf80	-758	+	promoter
chr3:159942706	5.91241e-02	6.51815e-11	3712	192	6147	241	0.013	significant_after_spatial_adjustment	0	C3orf80	-717	+	promoter
chr3:194014616	6.11890e-04	4.74065e-13	15209	3496	26340	4284	0.067	significant_after_spatial_adjustment	0	LINC00887	15978	-	intergenic
chr3:194014625	3.23931e-04	1.65201e-13	16414	5753	27811	7733	0.072	significant_after_spatial_adjustment	0	LINC00887	15969	-	intergenic
chr3:194014686	1.69092e-04	5.11702e-12	16470	2005	27825	2316	0.039	significant_after_spatial_adjustment	0	LINC00887	15908	-	intergenic
chr3:194014703	1.27340e-04	8.04501e-12	16479	2713	27842	3085	0.054	significant_after_spatial_adjustment	0	LINC00887	15891	-	intergenic
chr3:194014713	2.18599e-04	8.04501e-12	16311	5570	27761	7590	0.068	significant_after_spatial_adjustment	0	LINC00887	15881	-	intergenic
chr3:194014715	2.31160e-04	4.38094e-12	16446	4994	27789	6455	0.071	significant_after_spatial_adjustment	0	LINC00887	15879	-	intergenic
chr3:194014717	9.71402e-05	4.38094e-12	16383	7462	27679	10552	0.074	significant_after_spatial_adjustment	0	LINC00887	15877	-	intergenic
chr3:194014722	2.28438e-07	2.13451e-12	16341	7675	27636	10475	0.091	significant_with_both_criteria	0	LINC00887	15872	-	intergenic
chr3:194014736	1.02858e-01	8.20233e-13	2814	613	4480	813	0.036	significant_after_spatial_adjustment	0	LINC00887	15858	-	intergenic
chr3:194014741	2.04413e-04	6.87117e-13	4087	2391	5986	2874	0.105	significant_after_spatial_adjustment	0	LINC00887	15853	-	intergenic
chr3:194014743	1.26067e-01	6.87117e-13	4107	1055	5994	1325	0.036	significant_after_spatial_adjustment	0	LINC00887	15851	-	intergenic
chr3:194014745	1.45959e-05	6.87117e-13	4108	2384	5991	2899	0.096	significant_with_both_criteria	0	LINC00887	15849	-	intergenic
chr3:194014772	3.95960e-04	1.65423e-13	4199	2136	6128	2538	0.095	significant_after_spatial_adjustment	0	LINC00887	15822	-	intergenic
chr3:194014777	2.28923e-03	5.41789e-14	4190	3222	6112	4251	0.073	significant_after_spatial_adjustment	0	LINC00887	15817	-	intergenic
chr3:194014791	1.23270e-04	1.24345e-14	4221	2012	6158	2350	0.095	significant_after_spatial_adjustment	0	LINC00887	15803	-	intergenic
chr3:194014797	1.26559e-01	1.24345e-14	4323	3166	6210	4240	0.050	significant_after_spatial_adjustment	0	LINC00887	15797	-	intergenic
chr3:194014814	6.40598e-03	1.19904e-14	4297	2184	6090	2662	0.071	significant_after_spatial_adjustment	0	LINC00887	15780	-	intergenic
chr3:194014819	1.56648e-04	3.89688e-14	4357	2221	6155	2594	0.088	significant_after_spatial_adjustment	0	LINC00887	15775	-	intergenic
chr3:194014823	1.12769e-02	3.89688e-14	4367	1839	6173	2215	0.062	significant_after_spatial_adjustment	0	LINC00887	15771	-	intergenic
chr3:194014858	9.23449e-01	6.99774e-13	2722	925	3815	1257	0.010	significant_after_spatial_adjustment	0	LINC00887	15736	-	intergenic
chr3:194014882	5.93028e-02	6.31307e-10	1534	341	2748	533	0.028	significant_after_spatial_adjustment	0	LINC00887	15712	-	intergenic
chr3:194014894	4.07552e-02	2.38487e-09	4688	731	8384	1068	0.029	significant_after_spatial_adjustment	0	LINC00887	15700	-	intergenic
chr3:194014900	6.37173e-02	2.38487e-09	4693	444	8381	618	0.021	significant_after_spatial_adjustment	0	LINC00887	15694	-	intergenic
chr3:194014915	3.84912e-03	4.50537e-08	4691	971	8378	1404	0.039	significant_after_spatial_adjustment	0	LINC00887	15679	-	intergenic
chr4:778477	5.21092e-02	4.09173e-07	1815	1051	3385	1775	0.055	significant_after_spatial_adjustment	0	LOC100129917	-2842	-	intergenic
chr4:778520	5.58150e-02	3.29769e-07	1809	1555	3370	2772	0.037	significant_after_spatial_adjustment	0	LOC100129917	-2885	-	intergenic
chr4:778662	6.24439e-04	1.57619e-09	1544	676	2925	1051	0.079	significant_after_spatial_adjustment	0	LOC100129917	-3027	-	intergenic
chr4:778665	2.13063e-01	1.57619e-09	1544	530	2927	945	0.020	significant_after_spatial_adjustment	0	LOC100129917	-3030	-	intergenic
chr4:778680	4.37240e-02	1.32213e-09	1540	1033	2930	1800	0.056	significant_after_spatial_adjustment	0	LOC100129917	-3045	-	intergenic
chr4:778682	1.08657e-01	3.59022e-10	1822	1313	3408	2308	0.043	significant_after_spatial_adjustment	0	LOC100129917	-3047	-	intergenic
chr4:778695	5.96103e-01	1.25169e-10	2153	1463	3478	2249	0.033	significant_after_spatial_adjustment	0	LOC100129917	-3060	-	intergenic
chr4:778703	1.32964e-02	7.23948e-11	3774	2844	6475	4553	0.050	significant_after_spatial_adjustment	0	LOC100129917	-3068	-	intergenic
chr4:778710	3.59670e-03	8.73079e-12	4276	3582	7332	5814	0.045	significant_after_spatial_adjustment	0	LOC100129917	-3075	-	intergenic
chr4:778740	3.25270e-01	4.58966e-13	4282	688	7343	1082	0.013	significant_after_spatial_adjustment	0	LOC100129917	-3105	-	intergenic
chr4:778780	9.47905e-02	4.58966e-13	8422	1209	14196	1666	0.026	significant_after_spatial_adjustment	0	LOC100129917	-3145	-	exon
chr4:778793	1.69992e-03	6.36957e-12	8321	574	14139	739	0.017	significant_after_spatial_adjustment	0	LOC100129917	-3158	-	exon
chr4:778804	1.41215e-05	1.08883e-11	8313	1215	14124	1522	0.038	significant_with_both_criteria	0	LOC100129917	-3169	-	exon
chr4:778821	2.36139e-07	1.06493e-12	8269	3749	14063	5125	0.089	significant_with_both_criteria	0	LOC100129917	-3186	-	exon
chr4:778827	3.10420e-06	2.09832e-13	8279	3508	14087	4608	0.097	significant_with_both_criteria	1	LOC100129917	-3192	-	exon
chr4:778838	2.57196e-04	4.10783e-15	8303	3394	14122	4644	0.080	significant_after_spatial_adjustment	0	LOC100129917	-3203	-	exon
chr4:778854	1.30236e-04	9.99201e-15	8298	1547	14124	2118	0.036	significant_after_spatial_adjustment	0	LOC100129917	-3219	-	exon
chr4:778870	1.72557e-03	2.39808e-14	8285	1517	14116	1884	0.050	significant_after_spatial_adjustment	0	LOC100129917	-3235	-	exon
chr4:778872	1.00026e-02	2.63123e-14	8283	1931	14113	2594	0.049	significant_after_spatial_adjustment	0	LOC100129917	-3237	-	exon
chr4:778877	1.28855e-01	2.63123e-14	11502	3176	18630	4733	0.022	significant_after_spatial_adjustment	0	LOC100129917	-3242	-	exon
chr4:778882	2.19111e-04	3.07532e-14	10990	3895	18010	5181	0.067	significant_after_spatial_adjustment	0	LOC100129917	-3247	-	exon
chr4:778889	6.15784e-04	3.63043e-14	11121	2560	18174	3372	0.045	significant_after_spatial_adjustment	0	LOC100129917	-3254	-	exon
chr4:778898	5.74963e-03	1.45439e-14	11523	1913	18796	2467	0.035	significant_after_spatial_adjustment	0	LOC100129917	-3263	-	exon
chr4:778905	1.72317e-06	3.15414e-13	11527	3496	18782	4408	0.069	significant_with_both_criteria	0	LOC100129917	-3270	-	exon
chr4:778916	2.89020e-06	7.54619e-13	11235	2239	18803	2778	0.052	significant_with_both_criteria	0	LOC100129917	-3281	-	exon
chr4:778924	1.02303e-04	8.74856e-13	11515	2284	18769	2743	0.052	significant_after_spatial_adjustment	1	LOC100129917	-3289	-	exon
chr4:778983	3.03791e-01	4.48197e-13	11480	144	18744	201	0.002	significant_after_spatial_adjustment	0	LOC100129917	-3348	-	exon
chr4:778988	8.24705e-01	4.48197e-13	9373	473	15290	734	0.002	significant_after_spatial_adjustment	0	LOC100129917	-3353	-	exon
chr4:779016	3.17222e-07	1.40331e-11	6659	1602	10907	1999	0.057	significant_with_both_criteria	0	LOC100129917	-3381	-	exon
chr4:779025	6.93636e-05	1.24031e-10	6692	1584	10948	2055	0.049	significant_after_spatial_adjustment	0	LOC100129917	-3390	-	exon
chr4:779032	3.01089e-05	1.04639e-09	6681	899	10928	1052	0.038	significant_after_spatial_adjustment	0	LOC100129917	-3397	-	exon
chr4:779035	1.39155e-06	1.19467e-09	6692	580	10945	641	0.028	significant_with_both_criteria	0	LOC100129917	-3400	-	exon
chr4:779041	1.01400e-08	1.70167e-09	6696	1110	10943	1240	0.052	significant_with_both_criteria	0	LOC100129917	-3406	-	exon
chr4:779043	2.33067e-02	2.28919e-09	6694	726	10945	911	0.025	significant_after_spatial_adjustment	0	LOC100129917	-3408	-	exon
chr4:779048	2.47005e-01	2.28919e-09	6696	952	10934	1403	0.014	significant_after_spatial_adjustment	0	LOC100129917	-3413	-	exon
chr4:779050	1.37583e-01	2.28919e-09	6695	911	10941	1289	0.018	significant_after_spatial_adjustment	0	LOC100129917	-3415	-	exon
chr4:779053	5.36718e-01	2.28919e-09	6690	728	10941	1175	0.001	significant_after_spatial_adjustment	0	LOC100129917	-3418	-	exon
chr4:779061	7.62491e-04	6.82809e-09	6656	2078	10860	2819	0.053	significant_after_spatial_adjustment	0	LOC100129917	-3426	-	exon
chr4:779071	2.58109e-01	6.82809e-09	6590	572	10757	806	0.012	significant_after_spatial_adjustment	0	LOC100129917	-3436	-	exon
chr4:779073	3.41519e-02	1.40478e-08	6672	532	10909	725	0.013	significant_after_spatial_adjustment	0	LOC100129917	-3438	-	exon
chr4:779087	7.94320e-02	6.07883e-08	13026	902	21019	1223	0.011	significant_after_spatial_adjustment	0	LOC100129917	-3452	-	exon
chr4:779095	2.88087e-02	1.56039e-07	9752	541	15820	652	0.014	significant_after_spatial_adjustment	0	LOC100129917	-3460	-	exon
chr4:779098	5.03920e-02	1.56039e-07	9812	622	15882	892	0.007	significant_after_spatial_adjustment	0	LOC100129917	-3463	-	exon
chr4:779102	9.89320e-01	2.85947e-07	9833	177	15876	283	0.000	significant_after_spatial_adjustment	0	LOC100129917	-3467	-	exon
chr4:2062509	6.75106e-04	9.32044e-09	2491	629	4935	877	0.075	significant_after_spatial_adjustment	0	NAT8L	1272	+	intron
chr4:2062512	3.46222e-02	9.32044e-09	2496	261	4942	352	0.033	significant_after_spatial_adjustment	0	NAT8L	1275	+	intron
chr4:2062528	1.23395e-02	5.58289e-09	2488	516	4933	722	0.061	significant_after_spatial_adjustment	0	NAT8L	1291	+	intron
chr4:2062559	3.62094e-03	5.41739e-09	2462	293	4924	408	0.036	significant_after_spatial_adjustment	0	NAT8L	1322	+	intron
chr4:2062597	3.57834e-03	8.69321e-08	2472	351	4935	473	0.046	significant_after_spatial_adjustment	0	NAT8L	1360	+	intron
chr4:2062608	1.67818e-01	6.14803e-08	790	287	1532	431	0.082	significant_after_spatial_adjustment	0	NAT8L	1371	+	intron
chr4:2062660	2.35200e-02	1.82290e-07	1026	312	2037	465	0.076	significant_after_spatial_adjustment	0	NAT8L	1423	+	intron
chr4:2062668	9.61626e-02	2.76976e-07	1968	812	4157	1407	0.074	significant_after_spatial_adjustment	0	NAT8L	1431	+	intron
chr4:2062699	1.05737e-03	2.42960e-07	1979	546	4142	745	0.096	significant_after_spatial_adjustment	0	NAT8L	1462	+	intron
chr4:2062707	1.39434e-02	4.02103e-08	1927	604	4049	982	0.071	significant_after_spatial_adjustment	0	NAT8L	1470	+	intron
chr4:2062709	3.26840e-03	4.02103e-08	1909	849	4019	1343	0.111	significant_after_spatial_adjustment	0	NAT8L	1472	+	intron
chr4:2062725	9.72797e-03	4.60652e-08	1908	530	4028	803	0.078	significant_after_spatial_adjustment	0	NAT8L	1488	+	exon
chr4:2062735	5.16868e-02	8.72543e-08	1900	943	4008	1600	0.097	significant_after_spatial_adjustment	0	NAT8L	1498	+	exon
chr4:2062738	5.43091e-02	3.59211e-08	1905	478	4012	727	0.070	significant_after_spatial_adjustment	0	NAT8L	1501	+	exon
chr4:2062745	2.85240e-02	2.11967e-08	1903	1075	3999	1867	0.098	significant_after_spatial_adjustment	0	NAT8L	1508	+	exon
chr4:2062749	3.66530e-02	2.11967e-08	1902	755	3997	1260	0.082	significant_after_spatial_adjustment	0	NAT8L	1512	+	exon
chr4:2062761	6.34394e-02	3.03966e-08	1208	241	2890	417	0.055	significant_after_spatial_adjustment	0	NAT8L	1524	+	exon
chr4:2062773	4.40474e-02	3.03966e-08	1390	171	3132	266	0.038	significant_after_spatial_adjustment	0	NAT8L	1536	+	exon
chr4:2062777	1.89697e-01	3.29227e-08	1457	504	3018	911	0.044	significant_after_spatial_adjustment	0	NAT8L	1540	+	exon
chr4:2062779	4.67659e-01	3.29227e-08	1463	411	3017	759	0.029	significant_after_spatial_adjustment	0	NAT8L	1542	+	exon
chr4:2062793	7.19968e-01	8.27462e-08	2238	1793	4263	3250	0.039	significant_after_spatial_adjustment	0	NAT8L	1556	+	exon
chr4:2062808	1.64782e-02	1.16227e-07	2244	1914	4273	3371	0.064	significant_after_spatial_adjustment	0	NAT8L	1571	+	exon
chr4:2062820	1.79214e-01	1.18859e-07	2240	1510	4270	2565	0.073	significant_after_spatial_adjustment	0	NAT8L	1583	+	exon
chr4:2062822	3.67656e-02	1.18859e-07	2242	1724	4272	3008	0.065	significant_after_spatial_adjustment	0	NAT8L	1585	+	exon
chr4:2062837	5.02994e-02	8.09581e-08	2242	1637	4275	2827	0.069	significant_after_spatial_adjustment	0	NAT8L	1600	+	exon
chr4:2062839	1.72741e-01	8.09581e-08	2242	1596	4275	2759	0.066	significant_after_spatial_adjustment	0	NAT8L	1602	+	exon
chr4:2062848	3.33577e-01	8.91591e-08	2246	1190	4277	1980	0.067	significant_after_spatial_adjustment	0	NAT8L	1611	+	exon
chr4:2062857	2.03773e-01	8.91591e-08	2246	1933	4275	3440	0.056	significant_after_spatial_adjustment	0	NAT8L	1620	+	exon
chr4:2062864	6.18083e-02	1.19413e-07	2242	791	4260	1259	0.057	significant_after_spatial_adjustment	0	NAT8L	1627	+	exon
chr4:2062884	4.36420e-01	1.22657e-07	2210	1518	4247	2632	0.067	significant_after_spatial_adjustment	0	NAT8L	1647	+	exon
chr4:2062888	2.99368e-03	1.22657e-07	2776	1314	4890	1862	0.093	significant_after_spatial_adjustment	0	NAT8L	1651	+	exon
chr4:2062898	1.09114e-06	4.81001e-07	2966	2227	4750	2942	0.131	significant_before_spatial_adjustment	0	NAT8L	1661	+	intron
chr4:15657364	8.01923e-02	3.75401e-08	967	19	1690	25	0.005	significant_after_spatial_adjustment	0	FBXL5	-330	-	promoter
chr4:15657369	2.65975e-01	3.75401e-08	974	18	1695	19	0.007	significant_after_spatial_adjustment	0	FBXL5	-335	-	promoter
chr4:15657372	4.50611e-01	3.75401e-08	969	14	1690	17	0.004	significant_after_spatial_adjustment	0	FBXL5	-338	-	promoter
chr4:15657415	2.62361e-01	2.33092e-08	2237	96	3685	204	-0.012	significant_after_spatial_adjustment	0	FBXL5	-381	-	promoter
chr4:15657428	3.89626e-04	2.33092e-08	2920	876	4712	1053	0.077	significant_after_spatial_adjustment	0	FBXL5	-394	-	promoter
chr4:15657438	4.97418e-05	2.33092e-08	2933	416	4724	418	0.053	significant_after_spatial_adjustment	0	FBXL5	-404	-	promoter
chr4:15657447	5.68011e-03	2.33092e-08	2933	198	4727	195	0.026	significant_after_spatial_adjustment	0	FBXL5	-413	-	promoter
chr4:15657469	3.82451e-03	2.33092e-08	2932	855	4732	1038	0.072	significant_after_spatial_adjustment	0	FBXL5	-435	-	promoter
chr4:15657473	1.23663e-04	2.33092e-08	2930	1741	4730	2230	0.123	significant_after_spatial_adjustment	0	FBXL5	-439	-	promoter
chr4:15657485	8.84770e-07	2.33092e-08	2670	1752	4142	2130	0.142	significant_with_both_criteria	0	FBXL5	-451	-	promoter
chr4:15657489	8.29874e-02	2.33092e-08	2160	1554	2961	1952	0.060	significant_after_spatial_adjustment	0	FBXL5	-455	-	promoter
chr4:15657503	4.08435e-03	2.33092e-08	2072	1351	3019	1672	0.098	significant_after_spatial_adjustment	0	FBXL5	-469	-	promoter
chr4:15657523	7.59290e-05	2.33092e-08	1970	1306	2812	1559	0.109	significant_after_spatial_adjustment	0	FBXL5	-489	-	promoter
chr4:15657543	9.61025e-04	3.17940e-08	1969	1193	2815	1391	0.112	significant_after_spatial_adjustment	0	FBXL5	-509	-	promoter
chr4:15657559	1.03011e-02	5.44039e-09	1954	815	2817	956	0.078	significant_after_spatial_adjustment	0	FBXL5	-525	-	promoter
chr4:15657565	1.02796e-02	5.44039e-09	1281	501	1828	517	0.108	significant_after_spatial_adjustment	0	FBXL5	-531	-	promoter
chr4:24801048	6.71364e-01	1.75640e-09	772	719	1135	1025	0.028	significant_after_spatial_adjustment	0	SOD3	-96	+	promoter
chr4:24801110	1.23860e-01	2.02275e-10	737	369	1098	478	0.065	significant_after_spatial_adjustment	1	SOD3	-34	+	promoter
chr4:24801112	7.06857e-05	2.02275e-10	744	388	1099	379	0.177	significant_after_spatial_adjustment	0	SOD3	-32	+	promoter
chr4:24801118	4.91875e-02	1.77765e-10	745	447	1099	532	0.116	significant_after_spatial_adjustment	0	SOD3	-26	+	promoter
chr4:24801123	2.41573e-04	8.62288e-11	746	495	1099	540	0.172	significant_after_spatial_adjustment	0	SOD3	-21	+	promoter
chr4:24801133	5.15531e-02	4.86496e-11	747	552	1101	726	0.080	significant_after_spatial_adjustment	0	SOD3	-11	+	promoter
chr4:24801151	2.16292e-02	3.08479e-11	752	601	1101	789	0.083	significant_after_spatial_adjustment	0	SOD3	9	+	promoter
chr4:24801182	8.77509e-05	9.28787e-11	1209	666	1911	752	0.157	significant_after_spatial_adjustment	0	SOD3	40	+	promoter
chr4:24801190	4.98989e-05	1.42986e-10	1482	869	2489	1164	0.119	significant_after_spatial_adjustment	0	SOD3	48	+	promoter
chr4:24801194	5.10859e-04	1.42986e-10	1480	856	2491	1171	0.108	significant_after_spatial_adjustment	0	SOD3	52	+	promoter
chr4:24801202	2.87069e-03	1.26936e-10	1492	900	2491	1192	0.125	significant_after_spatial_adjustment	0	SOD3	60	+	promoter
chr4:24801206	6.07289e-04	3.83781e-11	1486	1101	2481	1552	0.115	significant_after_spatial_adjustment	0	SOD3	64	+	promoter
chr4:24801214	6.44365e-05	6.47205e-12	1486	1027	2485	1453	0.106	significant_after_spatial_adjustment	0	SOD3	72	+	promoter
chr4:24801217	3.75312e-02	6.47205e-12	1485	1365	2483	2169	0.046	significant_after_spatial_adjustment	0	SOD3	75	+	promoter
chr4:24801235	1.35114e-02	2.00839e-13	1486	1021	2480	1470	0.094	significant_after_spatial_adjustment	0	SOD3	93	+	promoter
chr4:24801238	2.28166e-03	2.00839e-13	1488	1338	2479	2086	0.058	significant_after_spatial_adjustment	0	SOD3	96	+	promoter
chr4:24801249	9.68834e-03	2.00839e-13	1485	1241	2470	1852	0.086	significant_after_spatial_adjustment	0	SOD3	107	+	promoter
chr4:24801260	9.10047e-02	7.31637e-14	1489	1213	2472	1931	0.033	significant_after_spatial_adjustment	0	SOD3	118	+	promoter
chr4:24801271	4.84317e-04	7.31637e-14	1484	1305	2467	1980	0.077	significant_after_spatial_adjustment	0	SOD3	129	+	promoter
chr4:24801297	1.71642e-05	3.02980e-13	1518	647	2527	756	0.127	significant_with_both_criteria	0	SOD3	155	+	promoter
chr4:24801300	1.01636e-02	3.02980e-13	1520	487	2528	651	0.063	significant_after_spatial_adjustment	0	SOD3	158	+	promoter
chr4:24801305	8.23521e-03	3.02980e-13	1521	354	2529	427	0.064	significant_after_spatial_adjustment	0	SOD3	163	+	promoter
chr4:24801308	2.06026e-01	3.02980e-13	1521	203	2530	278	0.024	significant_after_spatial_adjustment	0	SOD3	166	+	promoter
chr4:24801311	1.04399e-02	3.02980e-13	1522	324	2530	391	0.058	significant_after_spatial_adjustment	0	SOD3	169	+	promoter
chr4:24801314	2.40492e-02	8.59202e-13	1520	162	2530	136	0.053	significant_after_spatial_adjustment	0	SOD3	172	+	promoter
chr4:24801316	9.74754e-03	8.59202e-13	1521	418	2527	496	0.079	significant_after_spatial_adjustment	0	SOD3	174	+	promoter
chr4:24801323	7.19871e-04	1.96354e-12	1524	523	2533	587	0.111	significant_after_spatial_adjustment	0	SOD3	181	+	promoter
chr4:24801326	1.37272e-03	6.96376e-12	1523	571	2532	697	0.100	significant_after_spatial_adjustment	0	SOD3	184	+	promoter
chr4:24801343	7.23512e-02	8.41627e-12	1523	177	2530	185	0.043	significant_after_spatial_adjustment	0	SOD3	201	+	promoter
chr4:24801346	9.18186e-04	8.41627e-12	1515	159	2532	127	0.055	significant_after_spatial_adjustment	0	SOD3	204	+	promoter
chr4:24801352	2.76374e-02	8.41627e-12	1513	145	2529	152	0.036	significant_after_spatial_adjustment	0	SOD3	210	+	promoter
chr4:24801359	6.00140e-02	1.16012e-11	1512	190	2524	207	0.044	significant_after_spatial_adjustment	0	SOD3	217	+	promoter
chr4:24801362	1.21812e-01	1.16012e-11	1511	262	2527	332	0.042	significant_after_spatial_adjustment	0	SOD3	220	+	promoter
chr4:24801364	7.27733e-02	1.16012e-11	1507	258	2529	302	0.052	significant_after_spatial_adjustment	0	SOD3	222	+	promoter
chr4:24801372	5.69613e-01	1.98925e-11	833	75	1336	97	0.017	significant_after_spatial_adjustment	0	SOD3	230	+	promoter
chr4:24801380	6.71599e-03	5.88278e-11	790	477	1017	485	0.127	significant_after_spatial_adjustment	0	SOD3	238	+	promoter
chr4:24801383	1.91652e-03	5.88278e-11	792	244	1018	176	0.135	significant_after_spatial_adjustment	0	SOD3	241	+	promoter
chr4:24801386	4.75779e-02	1.43472e-10	1284	373	1715	404	0.055	significant_after_spatial_adjustment	0	SOD3	244	+	promoter
chr4:24801396	2.10462e-02	1.72022e-09	3115	1254	4664	1585	0.063	significant_after_spatial_adjustment	0	SOD3	254	+	promoter
chr4:24801406	6.70216e-06	6.34856e-09	4965	2302	8281	3093	0.090	significant_with_both_criteria	0	SOD3	264	+	promoter
chr4:24801411	1.23074e-07	1.25493e-08	4977	1006	8284	1126	0.066	significant_with_both_criteria	0	SOD3	269	+	promoter
chr4:24801413	2.98256e-03	1.25493e-08	4976	859	8282	1088	0.041	significant_after_spatial_adjustment	0	SOD3	271	+	promoter
chr4:24801422	2.24853e-06	8.94349e-08	4967	552	8278	515	0.049	significant_with_both_criteria	0	SOD3	280	+	promoter
chr4:24801425	9.95975e-05	2.36037e-07	4967	950	8280	1191	0.047	significant_after_spatial_adjustment	1	SOD3	283	+	promoter
chr4:24801434	5.95620e-08	2.36597e-07	4974	1792	8272	2168	0.098	significant_with_both_criteria	0	SOD3	292	+	promoter
chr4:77722992	3.08406e-01	1.65472e-10	859	601	1331	878	0.040	significant_after_spatial_adjustment	0	SHROOM3	63122	+	intergenic
chr4:77723057	1.46327e-02	1.84186e-13	2507	2204	4018	3345	0.047	significant_after_spatial_adjustment	1	SHROOM3	63187	+	intergenic
chr4:77723062	5.70247e-04	1.58762e-14	2503	1638	4020	2218	0.103	significant_after_spatial_adjustment	0	SHROOM3	63192	+	intergenic
chr4:77723093	1.34241e-04	2.22045e-16	1948	1511	3150	2105	0.107	significant_after_spatial_adjustment	0	SHROOM3	63223	+	intergenic
chr4:77723109	1.24915e-04	0.00000e+00	2356	1960	3799	2861	0.079	significant_after_spatial_adjustment	0	SHROOM3	63239	+	intergenic
chr4:77723115	1.00090e-04	0.00000e+00	2378	2028	3828	2938	0.085	significant_after_spatial_adjustment	0	SHROOM3	63245	+	intergenic
chr4:77723132	6.30509e-03	0.00000e+00	2389	1969	3858	2944	0.061	significant_after_spatial_adjustment	0	SHROOM3	63262	+	intergenic
chr4:77723157	6.59372e-02	0.00000e+00	2394	929	3871	1251	0.065	significant_after_spatial_adjustment	0	SHROOM3	63287	+	intergenic
chr4:77723159	1.43609e-02	0.00000e+00	2392	1418	3862	1934	0.092	significant_after_spatial_adjustment	0	SHROOM3	63289	+	intergenic
chr4:77723163	3.04944e-08	0.00000e+00	2394	1835	3865	2409	0.143	significant_with_both_criteria	0	SHROOM3	63293	+	intergenic
chr4:77723169	1.28093e-04	0.00000e+00	2395	1235	3877	1572	0.110	significant_after_spatial_adjustment	0	SHROOM3	63299	+	intergenic
chr4:77723192	2.16236e-03	0.00000e+00	4434	833	7596	1026	0.053	significant_after_spatial_adjustment	0	SHROOM3	63322	+	intergenic
chr4:77723198	9.48224e-07	0.00000e+00	5506	2894	9682	4232	0.089	significant_with_both_criteria	1	SHROOM3	63328	+	intergenic
chr4:77723236	3.90974e-04	0.00000e+00	5689	3781	9901	5820	0.077	significant_after_spatial_adjustment	0	SHROOM3	63366	+	intergenic
chr4:77723244	5.06739e-06	0.00000e+00	5680	2575	9884	3408	0.109	significant_with_both_criteria	0	SHROOM3	63374	+	intergenic
chr4:77723261	5.61720e-06	0.00000e+00	5686	1525	9901	1971	0.069	significant_with_both_criteria	0	SHROOM3	63391	+	intergenic
chr4:77723273	6.16716e-06	0.00000e+00	5684	3000	9901	4241	0.099	significant_with_both_criteria	0	SHROOM3	63403	+	intergenic
chr4:77723293	2.61151e-05	0.00000e+00	5005	2781	8871	4092	0.094	significant_with_both_criteria	0	SHROOM3	63423	+	intergenic
chr4:77723300	5.36374e-03	0.00000e+00	6495	2117	11122	2858	0.069	significant_after_spatial_adjustment	0	SHROOM3	63430	+	intergenic
chr4:77723304	7.42930e-05	0.00000e+00	5255	3267	8876	4785	0.083	significant_after_spatial_adjustment	1	SHROOM3	63434	+	intergenic
chr4:77723334	1.38580e-07	0.00000e+00	5971	4917	9941	7429	0.076	significant_with_both_criteria	0	SHROOM3	63464	+	intergenic
chr4:77723340	4.81086e-06	0.00000e+00	5972	3806	9943	5385	0.096	significant_with_both_criteria	0	SHROOM3	63470	+	intergenic
chr4:77723373	2.06244e-04	0.00000e+00	5977	3340	9949	4678	0.089	significant_after_spatial_adjustment	0	SHROOM3	63503	+	intergenic
chr4:77723380	2.79921e-08	0.00000e+00	5982	5172	9947	7877	0.073	significant_with_both_criteria	0	SHROOM3	63510	+	intergenic
chr4:77723385	3.08594e-02	0.00000e+00	5983	3026	9949	4466	0.057	significant_after_spatial_adjustment	0	SHROOM3	63515	+	intergenic
chr4:77723405	2.02567e-04	8.88178e-16	5965	3432	9933	4792	0.093	significant_after_spatial_adjustment	0	SHROOM3	63535	+	intergenic
chr4:77723407	1.78348e-03	8.88178e-16	5958	3708	9939	5447	0.074	significant_after_spatial_adjustment	0	SHROOM3	63537	+	intergenic
chr4:77723409	3.63928e-03	8.88178e-16	5959	1699	9939	2338	0.050	significant_after_spatial_adjustment	0	SHROOM3	63539	+	intergenic
chr4:77723415	6.14597e-01	8.88178e-16	1947	267	3310	385	0.021	significant_after_spatial_adjustment	1	SHROOM3	63545	+	intergenic
chr4:155410666	3.36200e-01	1.54982e-09	823	530	1336	714	0.110	significant_after_spatial_adjustment	0	DCHS2	2265	-	exon
chr4:155410671	3.77224e-04	1.54982e-09	828	778	1335	1147	0.080	significant_after_spatial_adjustment	0	DCHS2	2260	-	exon
chr4:155410677	6.90574e-01	1.54982e-09	830	779	1337	1233	0.016	significant_after_spatial_adjustment	0	DCHS2	2254	-	exon
chr4:155410710	1.14068e-03	1.47580e-09	830	747	1336	1071	0.098	significant_after_spatial_adjustment	0	DCHS2	2221	-	exon
chr4:155410740	3.65795e-03	9.34808e-14	828	726	1330	1038	0.096	significant_after_spatial_adjustment	0	DCHS2	2191	-	exon
chr4:155410852	1.68695e-06	0.00000e+00	895	657	1422	790	0.179	significant_with_both_criteria	0	DCHS2	2079	-	exon
chr4:155410854	1.87771e-05	0.00000e+00	894	606	1422	701	0.185	significant_with_both_criteria	0	DCHS2	2077	-	exon
chr4:155410860	2.76665e-06	0.00000e+00	895	625	1426	721	0.193	significant_with_both_criteria	1	DCHS2	2071	-	exon
chr4:155410920	7.54656e-04	0.00000e+00	897	414	1432	427	0.163	significant_after_spatial_adjustment	0	DCHS2	2011	-	exon
chr4:155410925	1.23281e-05	0.00000e+00	1949	997	3429	1187	0.165	significant_with_both_criteria	0	DCHS2	2006	-	exon
chr4:155410936	4.03076e-10	0.00000e+00	3807	1742	6924	2085	0.156	significant_with_both_criteria	0	DCHS2	1995	-	exon
chr4:155410945	6.38622e-06	0.00000e+00	3832	1524	6927	2069	0.099	significant_with_both_criteria	0	DCHS2	1986	-	exon
chr4:155410954	1.51538e-09	0.00000e+00	3832	2332	6918	3175	0.150	significant_with_both_criteria	0	DCHS2	1977	-	exon
chr4:155410957	1.64941e-07	0.00000e+00	3828	1959	6902	2422	0.161	significant_with_both_criteria	0	DCHS2	1974	-	exon
chr4:155410966	1.25149e-09	0.00000e+00	3810	1597	6868	2025	0.124	significant_with_both_criteria	0	DCHS2	1965	-	exon
chr4:155410968	2.18674e-10	0.00000e+00	3823	1662	6898	2107	0.129	significant_with_both_criteria	0	DCHS2	1963	-	exon
chr4:155410972	3.02120e-07	0.00000e+00	3821	2010	6901	2638	0.144	significant_with_both_criteria	0	DCHS2	1959	-	exon
chr4:155411001	1.52956e-08	0.00000e+00	3821	2574	6897	3672	0.141	significant_with_both_criteria	0	DCHS2	1930	-	exon
chr4:155411003	4.14424e-08	0.00000e+00	3824	2107	6902	2927	0.127	significant_with_both_criteria	0	DCHS2	1928	-	exon
chr4:155411031	2.54306e-05	0.00000e+00	3627	563	6641	612	0.063	significant_with_both_criteria	0	DCHS2	1900	-	exon
chr4:155411058	1.49674e-04	0.00000e+00	1893	511	3549	565	0.111	significant_after_spatial_adjustment	0	DCHS2	1873	-	exon
chr4:155411061	5.06929e-05	0.00000e+00	2763	317	5007	317	0.051	significant_after_spatial_adjustment	0	DCHS2	1870	-	exon
chr4:155411071	2.25535e-03	0.00000e+00	3644	461	6595	549	0.043	significant_after_spatial_adjustment	0	DCHS2	1860	-	exon
chr4:155411073	1.43442e-10	0.00000e+00	3639	1470	6592	1792	0.132	significant_with_both_criteria	0	DCHS2	1858	-	exon
chr4:155411088	7.66767e-07	0.00000e+00	3689	2736	6597	4155	0.112	significant_with_both_criteria	0	DCHS2	1843	-	exon
chr4:155411115	2.00217e-06	0.00000e+00	3871	1314	6833	1706	0.090	significant_with_both_criteria	0	DCHS2	1816	-	exon
chr4:155411172	2.96255e-05	2.80798e-12	3741	1391	6614	1912	0.083	significant_after_spatial_adjustment	0	DCHS2	1759	-	exon
chr4:155411176	5.33434e-03	2.29574e-11	3740	1597	6610	2302	0.079	significant_after_spatial_adjustment	0	DCHS2	1755	-	exon
chr4:155411178	1.38685e-02	2.29574e-11	3741	1153	6614	1650	0.059	significant_after_spatial_adjustment	0	DCHS2	1753	-	exon
chr4:155411188	1.10007e-06	2.29574e-11	3858	1450	6837	1958	0.089	significant_with_both_criteria	0	DCHS2	1743	-	exon
chr4:155411193	3.94045e-04	2.29574e-11	3856	751	6839	976	0.052	significant_after_spatial_adjustment	0	DCHS2	1738	-	exon
chr4:155411195	9.19059e-08	2.29574e-11	3860	866	6840	953	0.085	significant_with_both_criteria	0	DCHS2	1736	-	exon
chr4:155411202	9.89827e-05	2.29574e-11	3833	737	6841	922	0.058	significant_after_spatial_adjustment	0	DCHS2	1729	-	exon
chr4:155411208	2.28151e-04	1.06050e-09	3824	600	6824	745	0.048	significant_after_spatial_adjustment	0	DCHS2	1723	-	exon
chr4:155411212	1.22509e-01	1.91585e-09	3550	511	6458	734	0.030	significant_after_spatial_adjustment	0	DCHS2	1719	-	exon
chr4:155411216	2.47221e-01	1.91585e-09	1200	161	2325	262	0.021	significant_after_spatial_adjustment	0	DCHS2	1715	-	exon
chr4:155411220	1.10801e-02	9.81648e-09	1194	183	2309	229	0.054	significant_after_spatial_adjustment	0	DCHS2	1711	-	exon
chr4:155411234	7.25298e-02	3.74649e-08	1184	104	2286	98	0.045	significant_after_spatial_adjustment	0	DCHS2	1697	-	exon
chr4:155411238	2.04122e-01	3.96259e-08	1201	166	2319	261	0.026	significant_after_spatial_adjustment	0	DCHS2	1693	-	exon
chr4:155411241	8.49254e-02	3.96259e-08	1190	173	2306	246	0.039	significant_after_spatial_adjustment	0	DCHS2	1690	-	exon
chr4:155702387	7.96168e-04	2.43063e-09	735	610	1135	835	0.094	significant_after_spatial_adjustment	0	RBM46	-37	+	promoter
chr4:155702407	8.77191e-02	2.43063e-09	735	598	1128	887	0.027	significant_after_spatial_adjustment	0	RBM46	-17	+	promoter
chr4:155702409	4.16720e-01	1.27762e-09	736	601	1130	887	0.032	significant_after_spatial_adjustment	0	RBM46	-15	+	promoter
chr4:155702411	3.47160e-02	1.27762e-09	736	671	1131	983	0.043	significant_after_spatial_adjustment	0	RBM46	-13	+	promoter
chr4:155702413	3.88369e-05	1.27762e-09	736	667	1129	941	0.073	significant_after_spatial_adjustment	0	RBM46	-11	+	promoter
chr4:155702418	2.56459e-04	1.27762e-09	736	659	1130	918	0.083	significant_after_spatial_adjustment	0	RBM46	-6	+	promoter
chr4:155702420	2.37525e-01	1.27762e-09	732	615	1131	908	0.037	significant_after_spatial_adjustment	0	RBM46	-4	+	promoter
chr4:155702430	3.26403e-02	1.27762e-09	738	537	1136	766	0.053	significant_after_spatial_adjustment	0	RBM46	8	+	promoter
chr4:155702442	2.89986e-01	3.96581e-10	737	476	1136	681	0.046	significant_after_spatial_adjustment	0	RBM46	20	+	promoter
chr4:155702452	7.45307e-02	1.60542e-10	738	496	1135	678	0.075	significant_after_spatial_adjustment	0	RBM46	30	+	promoter
chr4:155702454	9.65315e-04	1.60542e-10	736	543	1135	716	0.107	significant_after_spatial_adjustment	0	RBM46	32	+	promoter
chr4:155702458	8.19154e-03	1.60542e-10	755	625	1205	905	0.077	significant_after_spatial_adjustment	0	RBM46	36	+	promoter
chr4:155702464	4.00200e-04	7.50442e-11	2088	1035	3568	1321	0.125	significant_after_spatial_adjustment	0	RBM46	42	+	promoter
chr4:155702485	4.06880e-03	3.43880e-11	3551	1817	6213	2764	0.067	significant_after_spatial_adjustment	0	RBM46	63	+	promoter
chr4:155702488	6.99730e-02	1.18422e-11	3550	1184	6218	1692	0.061	significant_after_spatial_adjustment	0	RBM46	66	+	promoter
chr4:155702499	8.29462e-03	3.07565e-12	3540	1913	6198	2802	0.088	significant_after_spatial_adjustment	0	RBM46	77	+	promoter
chr4:155702508	2.59486e-02	3.07565e-12	3545	2401	6222	3849	0.059	significant_after_spatial_adjustment	0	RBM46	86	+	promoter
chr4:155702524	2.05120e-04	6.45484e-13	3545	2457	6223	3823	0.079	significant_after_spatial_adjustment	0	RBM46	102	+	promoter
chr4:155702530	4.10802e-05	1.30895e-13	3521	2846	6184	4518	0.078	significant_after_spatial_adjustment	0	RBM46	108	+	promoter
chr4:155702533	2.00771e-04	1.93179e-14	3518	2430	6143	3743	0.081	significant_after_spatial_adjustment	0	RBM46	111	+	promoter
chr4:155702544	4.04662e-03	1.93179e-14	3544	1791	6221	2621	0.084	significant_after_spatial_adjustment	0	RBM46	-113	+	promoter
chr4:155702554	1.45205e-03	4.32987e-15	6564	3542	12107	5335	0.099	significant_after_spatial_adjustment	0	RBM46	-103	+	promoter
chr4:155702582	6.99705e-05	7.77156e-16	4633	3531	8450	5714	0.086	significant_after_spatial_adjustment	0	RBM46	-75	+	promoter
chr4:155702610	4.46785e-03	1.11022e-16	4528	2360	8332	3580	0.092	significant_after_spatial_adjustment	0	RBM46	-47	+	promoter
chr4:155702636	6.47401e-04	0.00000e+00	4464	2307	8254	3368	0.109	significant_after_spatial_adjustment	0	RBM46	-21	+	promoter
chr4:155702651	2.48551e-03	0.00000e+00	2758	1281	5035	1812	0.105	significant_after_spatial_adjustment	0	RBM46	-6	+	promoter
chr4:155702664	6.26442e-03	0.00000e+00	2845	1325	5138	1758	0.124	significant_after_spatial_adjustment	0	RBM46	9	+	promoter
chr4:155702667	4.85938e-03	0.00000e+00	2841	1639	5142	2374	0.115	significant_after_spatial_adjustment	0	RBM46	12	+	promoter
chr4:155702688	1.36877e-03	1.11022e-16	3512	1693	6156	2256	0.116	significant_after_spatial_adjustment	0	RBM46	33	+	promoter
chr4:155702691	1.12842e-02	1.11022e-16	3515	1768	6159	2452	0.105	significant_after_spatial_adjustment	0	RBM46	36	+	promoter
chr4:155702700	4.92130e-03	1.11022e-16	3517	1426	6164	1813	0.111	significant_after_spatial_adjustment	0	RBM46	45	+	promoter
chr4:155702713	5.76245e-05	2.22045e-16	3535	1294	6180	1422	0.136	significant_after_spatial_adjustment	0	RBM46	58	+	promoter
chr4:155702729	5.33580e-05	7.77156e-16	3537	1266	6192	1457	0.123	significant_after_spatial_adjustment	0	RBM46	74	+	promoter
chr4:155702732	5.32823e-06	1.11022e-15	3536	1507	6194	1711	0.150	significant_with_both_criteria	0	RBM46	77	+	promoter
chr4:155702755	1.95282e-04	7.77156e-15	3511	1527	6160	1850	0.135	significant_after_spatial_adjustment	0	RBM46	100	+	promoter
chr4:155702760	1.36065e-04	2.48690e-14	3495	1364	6161	1614	0.128	significant_after_spatial_adjustment	0	RBM46	105	+	promoter
chr4:155702775	3.19412e-02	1.46549e-14	2110	963	3725	1195	0.136	significant_after_spatial_adjustment	0	RBM46	120	+	promoter
chr4:155702785	1.83209e-02	2.46470e-14	1297	759	2407	1154	0.106	significant_after_spatial_adjustment	0	RBM46	130	+	promoter
chr4:155702796	3.80082e-03	1.48770e-14	2294	977	4396	1440	0.098	significant_after_spatial_adjustment	0	RBM46	141	+	promoter
chr4:155702802	1.35610e-03	1.48770e-14	2296	929	4401	1343	0.099	significant_after_spatial_adjustment	0	RBM46	147	+	promoter
chr4:155702805	2.01272e-02	4.32987e-15	2300	884	4402	1330	0.082	significant_after_spatial_adjustment	0	RBM46	150	+	promoter
chr4:155702816	2.49531e-04	5.10703e-15	2297	930	4396	1285	0.113	significant_after_spatial_adjustment	0	RBM46	161	+	promoter
chr4:155702837	4.79916e-03	1.22125e-15	2309	833	4427	1192	0.092	significant_after_spatial_adjustment	0	RBM46	182	+	promoter
chr4:155702855	1.36267e-03	7.10543e-15	2304	854	4419	1155	0.109	significant_after_spatial_adjustment	0	RBM46	200	+	promoter
chr4:155702862	1.25869e-03	2.33147e-15	2297	929	4401	1322	0.104	significant_after_spatial_adjustment	0	RBM46	207	+	promoter
chr4:155702872	2.13091e-02	5.77316e-15	2277	1074	4357	1651	0.093	significant_after_spatial_adjustment	0	RBM46	217	+	promoter
chr4:155702877	8.57869e-02	3.88578e-15	1635	288	3444	490	0.034	significant_after_spatial_adjustment	0	RBM46	222	+	promoter
chr4:155702879	9.37371e-04	3.88578e-15	1633	377	3445	519	0.080	significant_after_spatial_adjustment	0	RBM46	224	+	promoter
chr4:155702882	3.11797e-01	3.88578e-15	1619	313	3412	545	0.034	significant_after_spatial_adjustment	0	RBM46	227	+	promoter
chr4:155702889	5.29378e-02	3.88578e-15	1292	312	2996	559	0.055	significant_after_spatial_adjustment	0	RBM46	234	+	promoter
chr4:155702896	6.10375e-02	1.33227e-14	1375	382	3049	599	0.081	significant_after_spatial_adjustment	0	RBM46	241	+	promoter
chr4:155702907	9.57236e-03	2.42029e-14	2147	908	4125	1313	0.105	significant_after_spatial_adjustment	0	RBM46	252	+	promoter
chr4:155702917	1.50273e-01	8.62643e-14	2346	749	4464	1162	0.059	significant_after_spatial_adjustment	0	RBM46	262	+	promoter
chr4:155702927	1.37379e-03	8.62643e-14	2460	962	4767	1377	0.102	significant_after_spatial_adjustment	0	RBM46	272	+	promoter
chr4:155702931	2.06796e-05	2.97318e-13	1971	911	3638	1207	0.130	significant_with_both_criteria	0	RBM46	276	+	promoter
chr4:155702954	8.15565e-03	8.43436e-13	1976	770	3646	1099	0.088	significant_after_spatial_adjustment	0	RBM46	299	+	promoter
chr4:155702972	5.30806e-03	2.68330e-12	1973	1142	3643	1778	0.091	significant_after_spatial_adjustment	0	RBM46	317	+	promoter
chr4:155702978	1.06127e-02	3.34599e-12	1973	1262	3646	2027	0.084	significant_after_spatial_adjustment	0	RBM46	323	+	promoter
chr4:155702981	4.06236e-03	3.34599e-12	1976	1136	3645	1791	0.084	significant_after_spatial_adjustment	0	RBM46	326	+	promoter
chr4:155702984	1.53084e-02	3.34599e-12	1975	888	3647	1342	0.082	significant_after_spatial_adjustment	0	RBM46	329	+	promoter
chr4:155702991	3.27338e-02	4.47908e-12	1973	871	3645	1352	0.071	significant_after_spatial_adjustment	0	RBM46	336	+	promoter
chr4:155702995	2.81698e-03	4.47908e-12	1972	1120	3644	1734	0.092	significant_after_spatial_adjustment	0	RBM46	340	+	promoter
chr4:155703006	5.05087e-05	1.64221e-11	2406	1146	4279	1559	0.112	significant_after_spatial_adjustment	0	RBM46	351	+	promoter
chr4:155703011	2.23657e-03	2.23689e-11	1871	1144	3298	1565	0.137	significant_after_spatial_adjustment	0	RBM46	356	+	promoter
chr4:155703022	4.77099e-04	6.16627e-11	1879	1139	3304	1508	0.150	significant_after_spatial_adjustment	0	RBM46	367	+	promoter
chr4:155703034	5.85460e-03	6.16627e-11	1885	1132	3278	1519	0.137	significant_after_spatial_adjustment	0	RBM46	379	+	promoter
chr4:155703036	1.48923e-02	6.16627e-11	1885	1028	3283	1407	0.117	significant_after_spatial_adjustment	0	RBM46	381	+	promoter
chr4:155703038	2.24403e-02	6.16627e-11	1886	1245	3279	1829	0.102	significant_after_spatial_adjustment	0	RBM46	383	+	promoter
chr4:155703058	3.20099e-03	1.91428e-10	1878	1033	3275	1407	0.120	significant_after_spatial_adjustment	0	RBM46	403	+	promoter
chr4:155703061	1.45939e-03	1.91428e-10	1877	1112	3274	1502	0.134	significant_after_spatial_adjustment	0	RBM46	406	+	promoter
chr4:155703070	7.30336e-03	3.59953e-10	1887	1040	3290	1392	0.128	significant_after_spatial_adjustment	0	RBM46	415	+	promoter
chr4:155703075	1.94548e-02	3.94873e-10	1896	948	3316	1253	0.122	significant_after_spatial_adjustment	0	RBM46	420	+	promoter
chr4:155703078	8.38606e-03	3.94873e-10	1897	961	3318	1291	0.117	significant_after_spatial_adjustment	0	RBM46	423	+	promoter
chr4:155703138	3.30393e-02	1.77693e-09	1885	1093	3314	1589	0.100	significant_after_spatial_adjustment	0	RBM46	483	+	promoter
chr4:155703150	5.51315e-02	1.77693e-09	1883	1051	3316	1529	0.097	significant_after_spatial_adjustment	0	RBM46	495	+	promoter
chr4:155703156	1.01823e-03	2.51620e-09	1883	1296	3314	1836	0.134	significant_after_spatial_adjustment	0	RBM46	501	+	promoter
chr4:155703170	6.37227e-02	2.51620e-09	971	728	1691	1126	0.084	significant_after_spatial_adjustment	0	RBM46	515	+	promoter
chr4:174421063	5.85940e-05	3.82079e-08	3696	806	6288	986	0.061	significant_after_spatial_adjustment	0	HAND2	29468	-	intergenic
chr4:174421114	1.59055e-04	3.82079e-08	9698	5751	16409	8691	0.063	significant_after_spatial_adjustment	0	HAND2	29417	-	intergenic
chr4:174421147	2.64075e-05	3.82079e-08	9699	4722	16415	6954	0.063	significant_with_both_criteria	0	HAND2	29384	-	intergenic
chr4:174421152	2.37179e-02	3.82079e-08	9695	3454	16407	5057	0.048	significant_after_spatial_adjustment	0	HAND2	29379	-	intergenic
chr4:174421206	7.91416e-02	3.82079e-08	6436	417	10931	634	0.007	significant_after_spatial_adjustment	0	HAND2	29325	-	intergenic
chr5:1245997	1.63748e-02	3.84201e-07	1457	557	2260	1004	-0.062	significant_after_spatial_adjustment	0	SLC6A18	20529	+	exon
chr5:1246040	1.78926e-01	4.18916e-07	820	147	1351	301	-0.044	significant_after_spatial_adjustment	0	SLC6A18	20572	+	exon
chr5:1246092	4.08473e-02	4.40015e-07	1521	791	2720	1617	-0.074	significant_after_spatial_adjustment	0	SLC6A18	20624	+	exon
chr5:1246096	5.00108e-03	4.40015e-07	1512	467	2726	1069	-0.083	significant_after_spatial_adjustment	0	SLC6A18	20628	+	exon
chr5:8457611	2.34668e-01	1.59361e-12	615	89	1176	101	0.059	significant_after_spatial_adjustment	0	LOC729506	67	-	promoter
chr5:8457624	8.01018e-02	1.04738e-12	1149	144	2186	197	0.035	significant_after_spatial_adjustment	0	LOC729506	54	-	promoter
chr5:8457629	1.81526e-02	1.04738e-12	1150	137	2183	163	0.044	significant_after_spatial_adjustment	0	LOC729506	49	-	promoter
chr5:8457659	5.62522e-02	9.18154e-14	1151	118	2189	156	0.031	significant_after_spatial_adjustment	0	LOC729506	19	-	promoter
chr5:8457677	4.69451e-02	3.60822e-14	1679	274	3028	412	0.027	significant_after_spatial_adjustment	0	LOC729506	0	-	promoter
chr5:8457684	2.02177e-04	1.63203e-14	1896	539	3439	677	0.087	significant_after_spatial_adjustment	0	LOC729506	-8	-	promoter
chr5:8457695	9.34781e-05	5.55112e-15	1904	537	3437	623	0.101	significant_after_spatial_adjustment	0	LOC729506	-19	-	promoter
chr5:8457697	6.03617e-04	5.55112e-15	1913	492	3433	613	0.079	significant_after_spatial_adjustment	0	LOC729506	-21	-	promoter
chr5:8457701	4.24569e-04	5.55112e-15	1915	457	3434	534	0.083	significant_after_spatial_adjustment	0	LOC729506	-25	-	promoter
chr5:8457703	1.67986e-05	5.55112e-15	1915	560	3433	656	0.101	significant_with_both_criteria	0	LOC729506	-27	-	promoter
chr5:8457710	3.77836e-05	5.55112e-15	1907	451	3429	474	0.098	significant_after_spatial_adjustment	0	LOC729506	-34	-	promoter
chr5:8457721	3.13615e-04	5.55112e-15	1890	461	3404	563	0.079	significant_after_spatial_adjustment	1	LOC729506	-45	-	promoter
chr5:8457729	4.08480e-04	5.55112e-15	1890	452	3394	560	0.074	significant_after_spatial_adjustment	0	LOC729506	-53	-	promoter
chr5:8457736	1.32277e-03	5.55112e-15	1884	433	3390	520	0.076	significant_after_spatial_adjustment	0	LOC729506	-60	-	promoter
chr5:8457738	4.66066e-04	5.55112e-15	1886	382	3386	414	0.080	significant_after_spatial_adjustment	0	LOC729506	-62	-	promoter
chr5:8457763	7.05644e-04	1.99840e-15	1883	373	3383	423	0.073	significant_after_spatial_adjustment	0	LOC100505738	-37	+	promoter
chr5:8457768	1.95201e-06	1.99840e-15	1881	406	3376	403	0.096	significant_with_both_criteria	0	LOC100505738	-32	+	promoter
chr5:8457793	1.36680e-03	0.00000e+00	1659	309	3073	359	0.069	significant_after_spatial_adjustment	0	LOC100505738	-7	+	promoter
chr5:8457801	4.12689e-03	0.00000e+00	1686	304	3125	368	0.063	significant_after_spatial_adjustment	0	LOC100505738	3	+	promoter
chr5:8457812	1.16656e-03	0.00000e+00	1865	366	3383	425	0.071	significant_after_spatial_adjustment	0	LOC100505738	14	+	promoter
chr5:8457818	1.06541e-03	0.00000e+00	1865	460	3380	572	0.077	significant_after_spatial_adjustment	1	LOC100505738	20	+	promoter
chr5:8457820	2.06555e-02	0.00000e+00	1867	374	3386	481	0.058	significant_after_spatial_adjustment	0	LOC100505738	22	+	promoter
chr5:8457842	8.79976e-04	0.00000e+00	1877	377	3408	468	0.064	significant_after_spatial_adjustment	0	LOC100505738	44	+	promoter
chr5:8457844	3.18701e-04	0.00000e+00	1878	392	3404	464	0.072	significant_after_spatial_adjustment	0	LOC100505738	46	+	promoter
chr5:8457857	9.02459e-04	0.00000e+00	1901	445	3419	539	0.076	significant_after_spatial_adjustment	0	LOC100505738	59	+	promoter
chr5:8457870	3.43964e-04	0.00000e+00	1898	507	3423	613	0.088	significant_after_spatial_adjustment	0	LOC100505738	72	+	promoter
chr5:8457885	9.56154e-04	0.00000e+00	1881	464	3416	589	0.074	significant_after_spatial_adjustment	0	LOC100505738	87	+	promoter
chr5:8457890	1.74133e-04	0.00000e+00	983	328	1811	408	0.108	significant_after_spatial_adjustment	0	LOC100505738	92	+	promoter
chr5:8457952	2.42252e-03	0.00000e+00	836	561	948	524	0.118	significant_after_spatial_adjustment	0	LOC100505738	154	+	promoter
chr5:8457970	2.27422e-05	0.00000e+00	1019	749	1139	719	0.104	significant_with_both_criteria	0	LOC100505738	172	+	promoter
chr5:8457977	1.49386e-05	0.00000e+00	1181	761	1418	666	0.175	significant_with_both_criteria	0	LOC100505738	179	+	promoter
chr5:8457979	4.09384e-04	0.00000e+00	1180	692	1419	616	0.152	significant_after_spatial_adjustment	0	LOC100505738	181	+	promoter
chr5:8457981	1.06948e-05	0.00000e+00	1180	701	1418	627	0.152	significant_with_both_criteria	0	LOC100505738	183	+	promoter
chr5:8457992	1.90123e-04	0.00000e+00	1178	708	1417	675	0.125	significant_after_spatial_adjustment	0	LOC100505738	194	+	promoter
chr5:8457999	4.28366e-07	0.00000e+00	1181	716	1418	641	0.154	significant_with_both_criteria	0	LOC100505738	201	+	promoter
chr5:8458005	1.69133e-05	0.00000e+00	1180	720	1418	658	0.146	significant_with_both_criteria	0	LOC100505738	207	+	promoter
chr5:8458013	1.14445e-04	0.00000e+00	1175	704	1406	631	0.150	significant_after_spatial_adjustment	0	LOC100505738	215	+	promoter
chr5:8458018	2.72693e-03	0.00000e+00	941	607	1198	646	0.106	significant_after_spatial_adjustment	0	LOC100505738	220	+	promoter
chr5:8458052	3.45598e-04	0.00000e+00	2827	730	4781	852	0.080	significant_after_spatial_adjustment	0	LOC100505738	254	+	promoter
chr5:8458058	1.09090e-07	0.00000e+00	3812	837	6720	870	0.090	significant_with_both_criteria	0	LOC100505738	260	+	promoter
chr5:8458060	3.43908e-07	0.00000e+00	3814	888	6727	934	0.094	significant_with_both_criteria	0	LOC100505738	262	+	promoter
chr5:8458075	5.12004e-06	0.00000e+00	3855	780	6720	868	0.073	significant_with_both_criteria	0	LOC100505738	277	+	promoter
chr5:8458078	1.10422e-08	0.00000e+00	3857	901	6717	920	0.097	significant_with_both_criteria	0	LOC100505738	280	+	promoter
chr5:8458087	2.80366e-07	0.00000e+00	3858	865	6711	951	0.083	significant_with_both_criteria	0	LOC100505738	289	+	promoter
chr5:8458089	2.61765e-06	0.00000e+00	3857	770	6714	834	0.075	significant_with_both_criteria	1	LOC100505738	291	+	promoter
chr5:8458120	2.17740e-07	0.00000e+00	3869	933	6731	1027	0.089	significant_with_both_criteria	0	LOC100505738	322	+	promoter
chr5:8458142	5.36525e-08	0.00000e+00	3878	958	6747	1084	0.086	significant_with_both_criteria	0	LOC100505738	344	+	promoter
chr5:8458148	5.17832e-07	0.00000e+00	3881	908	6746	965	0.091	significant_with_both_criteria	0	LOC100505738	350	+	promoter
chr5:8458154	1.28770e-05	0.00000e+00	3859	754	6724	910	0.060	significant_with_both_criteria	0	LOC100505738	356	+	promoter
chr5:8458163	5.72417e-08	0.00000e+00	3873	957	6737	1049	0.091	significant_with_both_criteria	0	LOC100505738	365	+	promoter
chr5:8458168	2.64896e-08	0.00000e+00	3876	1045	6734	1138	0.101	significant_with_both_criteria	0	LOC100505738	370	+	promoter
chr5:8458170	6.17800e-07	0.00000e+00	3883	950	6742	1059	0.088	significant_with_both_criteria	0	LOC100505738	372	+	promoter
chr5:8458175	1.04798e-06	0.00000e+00	3862	917	6713	1004	0.088	significant_with_both_criteria	0	LOC100505738	377	+	promoter
chr5:8458185	2.29604e-07	0.00000e+00	3865	766	6735	818	0.077	significant_with_both_criteria	0	LOC100505738	387	+	promoter
chr5:8458187	6.20267e-09	0.00000e+00	3859	920	6723	950	0.097	significant_with_both_criteria	0	LOC100505738	389	+	promoter
chr5:8458192	4.29962e-04	0.00000e+00	1251	256	2232	292	0.074	significant_after_spatial_adjustment	0	LOC100505738	394	+	promoter
chr5:23507418	2.24115e-01	2.59644e-09	1417	979	2445	1569	0.049	significant_after_spatial_adjustment	0	PRDM9	-306	+	promoter
chr5:23507450	7.09760e-02	5.64553e-10	2197	1859	3694	2884	0.065	significant_after_spatial_adjustment	1	PRDM9	-274	+	promoter
chr5:23507458	2.74189e-03	1.37299e-10	2195	1961	3689	3106	0.051	significant_after_spatial_adjustment	1	PRDM9	-266	+	promoter
chr5:23507464	5.02341e-02	1.37299e-10	2205	1929	3705	3053	0.051	significant_after_spatial_adjustment	0	PRDM9	-260	+	promoter
chr5:23507466	9.28144e-03	1.37299e-10	2201	1848	3699	2884	0.060	significant_after_spatial_adjustment	0	PRDM9	-258	+	promoter
chr5:23507469	6.37024e-04	1.37299e-10	3225	2493	5784	3935	0.093	significant_after_spatial_adjustment	1	PRDM9	-255	+	promoter
chr5:23507481	2.86851e-04	1.37299e-10	3910	2590	6917	3721	0.124	significant_after_spatial_adjustment	0	PRDM9	-243	+	promoter
chr5:23507520	1.62973e-06	1.25752e-10	3881	2388	6870	3325	0.131	significant_with_both_criteria	0	PRDM9	-204	+	promoter
chr5:23507562	6.00031e-03	1.21330e-10	2325	1184	4104	1626	0.113	significant_after_spatial_adjustment	0	PRDM9	-162	+	promoter
chr5:23507573	1.53379e-03	1.21330e-10	874	267	1800	377	0.096	significant_after_spatial_adjustment	0	PRDM9	-151	+	promoter
chr5:23507594	1.21595e-03	1.21330e-10	876	294	1799	435	0.094	significant_after_spatial_adjustment	1	PRDM9	-130	+	promoter
chr5:23507606	8.27288e-03	1.21330e-10	875	225	1797	318	0.080	significant_after_spatial_adjustment	0	PRDM9	-118	+	promoter
chr5:23507617	3.36995e-03	1.21330e-10	874	218	1792	301	0.081	significant_after_spatial_adjustment	1	PRDM9	-107	+	promoter
chr5:23507638	1.21259e-03	5.35316e-11	868	293	1784	425	0.099	significant_after_spatial_adjustment	0	PRDM9	-86	+	promoter
chr5:23507644	1.08472e-02	5.35316e-11	872	312	1790	487	0.086	significant_after_spatial_adjustment	1	PRDM9	-80	+	promoter
chr5:23507656	3.28645e-04	3.14121e-11	875	284	1797	384	0.111	significant_after_spatial_adjustment	1	PRDM9	-68	+	promoter
chr5:23507693	6.61593e-02	2.25895e-09	872	276	1773	469	0.052	significant_after_spatial_adjustment	0	PRDM9	-31	+	promoter
chr5:23507735	1.62015e-01	6.46303e-08	856	287	1777	515	0.045	significant_after_spatial_adjustment	0	PRDM9	13	+	promoter
chr5:23507739	3.59836e-02	6.46303e-08	596	155	1252	267	0.047	significant_after_spatial_adjustment	0	PRDM9	17	+	promoter
chr5:28928026	2.23222e-06	1.41733e-05	2493	1743	4265	2457	0.123	significant_before_spatial_adjustment	0	LSP1P3	1051	+	intergenic
chr5:28928129	8.46139e-02	5.41903e-08	1556	785	2681	1224	0.048	significant_after_spatial_adjustment	0	LSP1P3	1154	+	intergenic
chr5:28928158	1.76187e-01	6.29115e-08	1562	851	2696	1414	0.020	significant_after_spatial_adjustment	0	LSP1P3	1183	+	intergenic
chr5:28928165	4.19010e-02	6.29115e-08	1638	1048	2887	1667	0.062	significant_after_spatial_adjustment	0	LSP1P3	1190	+	intergenic
chr5:37209225	5.12479e-04	2.65168e-08	908	651	1469	864	0.129	significant_after_spatial_adjustment	0	C5orf42	4610	-	intron
chr5:37209249	2.19731e-03	1.80364e-09	904	645	1465	872	0.118	significant_after_spatial_adjustment	0	C5orf42	4586	-	intron
chr5:37209251	1.05015e-02	1.80364e-09	873	612	1408	839	0.105	significant_after_spatial_adjustment	0	C5orf42	4584	-	intron
chr5:37209268	2.86854e-03	1.80364e-09	886	643	1428	870	0.116	significant_after_spatial_adjustment	1	C5orf42	4567	-	intron
chr5:37209380	1.06921e-03	1.81967e-10	898	646	1459	861	0.129	significant_after_spatial_adjustment	0	C5orf42	4455	-	intron
chr5:37209416	3.00876e-03	1.18125e-09	900	630	1456	848	0.118	significant_after_spatial_adjustment	0	C5orf42	4419	-	intron
chr5:37209423	1.17346e-03	1.18125e-09	900	671	1455	895	0.130	significant_after_spatial_adjustment	0	C5orf42	4412	-	intron
chr5:37209426	5.69962e-03	1.18125e-09	900	672	1458	927	0.111	significant_after_spatial_adjustment	0	C5orf42	4409	-	intron
chr5:37209431	1.50336e-03	1.05591e-08	900	679	1456	918	0.124	significant_after_spatial_adjustment	0	C5orf42	4404	-	intron
chr5:37209435	2.24818e-02	1.05591e-08	895	675	1456	960	0.095	significant_after_spatial_adjustment	0	C5orf42	4400	-	intron
chr5:37209440	9.68282e-03	1.05591e-08	891	683	1447	963	0.101	significant_after_spatial_adjustment	1	C5orf42	4395	-	intron
chr5:41869600	7.07334e-02	1.86116e-09	3325	631	6319	890	0.049	significant_after_spatial_adjustment	0	OXCT1	1192	-	intron
chr5:41869611	4.69853e-05	1.90726e-09	4606	555	8717	596	0.052	significant_after_spatial_adjustment	0	OXCT1	1181	-	intron
chr5:41869622	5.74110e-05	1.90726e-09	4615	541	8720	572	0.052	significant_after_spatial_adjustment	0	OXCT1	1170	-	intron
chr5:41869664	5.20571e-03	3.59727e-09	4612	485	8717	613	0.035	significant_after_spatial_adjustment	0	OXCT1	1128	-	intron
chr5:41869679	1.76072e-02	3.59727e-09	5135	758	8620	972	0.035	significant_after_spatial_adjustment	1	OXCT1	1113	-	intron
chr5:41869685	4.64203e-02	3.59727e-09	5245	636	8511	802	0.027	significant_after_spatial_adjustment	0	OXCT1	1107	-	intron
chr5:41869695	5.41299e-02	3.59727e-09	5256	498	8487	563	0.028	significant_after_spatial_adjustment	0	OXCT1	1097	-	intron
chr5:41869729	2.02127e-03	3.59727e-09	5184	774	8410	843	0.049	significant_after_spatial_adjustment	0	OXCT1	1063	-	intron
chr5:41869731	8.60999e-04	3.59727e-09	5211	584	8460	632	0.037	significant_after_spatial_adjustment	0	OXCT1	1061	-	intron
chr5:41869749	3.50119e-03	3.59727e-09	5226	470	8471	459	0.036	significant_after_spatial_adjustment	0	OXCT1	1043	-	intron
chr5:41869770	5.42058e-02	3.59727e-09	5942	484	9659	581	0.021	significant_after_spatial_adjustment	0	OXCT1	1022	-	intron
chr5:41869778	1.59482e-03	3.59727e-09	4779	453	7543	437	0.037	significant_after_spatial_adjustment	0	OXCT1	1014	-	intron
chr5:41869786	3.54891e-04	3.59727e-09	5017	530	7985	523	0.040	significant_after_spatial_adjustment	0	OXCT1	1006	-	intron
chr5:41869790	8.00220e-03	3.59727e-09	4951	761	7863	847	0.046	significant_after_spatial_adjustment	0	OXCT1	1002	-	intron
chr5:41869802	2.35592e-02	3.44873e-09	5032	388	8015	431	0.023	significant_after_spatial_adjustment	0	OXCT1	990	-	promoter
chr5:41869840	1.59748e-03	1.58560e-07	5010	261	7995	240	0.022	significant_after_spatial_adjustment	0	OXCT1	952	-	promoter
chr5:41869854	1.12074e-03	1.58560e-07	5044	172	8044	129	0.018	significant_after_spatial_adjustment	0	OXCT1	938	-	promoter
chr5:41869857	5.73570e-02	1.58560e-07	5043	186	8046	199	0.012	significant_after_spatial_adjustment	0	OXCT1	935	-	promoter
chr5:41869863	9.21134e-01	1.58560e-07	1826	109	3135	169	0.006	significant_after_spatial_adjustment	0	OXCT1	929	-	promoter
chr5:66462355	4.64142e-06	1.34526e-06	5226	2467	8779	3386	0.086	significant_before_spatial_adjustment	0	BC080587	689	+	promoter
chr5:66462362	2.66532e-05	2.80536e-06	5223	2246	8774	3045	0.083	significant_before_spatial_adjustment	0	BC080587	696	+	promoter
chr5:77146318	3.48459e-02	2.88666e-08	3061	2430	4740	3369	0.083	significant_after_spatial_adjustment	1	HM358977	65362	+	intergenic
chr5:77146378	1.15741e-03	1.62045e-07	3304	2659	5084	3562	0.104	significant_after_spatial_adjustment	0	HM358977	65422	+	intergenic
chr5:77146401	2.63932e-01	1.62045e-07	3304	3111	5066	4659	0.022	significant_after_spatial_adjustment	0	HM358977	65445	+	intergenic
chr5:77146415	1.48771e-04	1.62045e-07	3290	2861	5031	3863	0.102	significant_after_spatial_adjustment	0	HM358977	65459	+	intergenic
chr5:77146430	5.32247e-04	1.62045e-07	1364	1026	2465	1514	0.138	significant_after_spatial_adjustment	0	HM358977	65474	+	intergenic
chr5:77146459	1.11452e-04	1.62045e-07	3280	2879	5043	3951	0.094	significant_after_spatial_adjustment	0	HM358977	65503	+	intergenic
chr5:77146479	2.94375e-03	1.62045e-07	3283	2436	5043	3083	0.131	significant_after_spatial_adjustment	0	HM358977	65523	+	intergenic
chr5:77146485	2.35184e-03	1.62045e-07	3276	2497	5052	3205	0.128	significant_after_spatial_adjustment	0	HM358977	65529	+	intergenic
chr5:77146487	3.73973e-03	1.62045e-07	3277	2547	5053	3349	0.114	significant_after_spatial_adjustment	0	HM358977	65531	+	intergenic
chr5:77146493	9.84928e-02	1.62045e-07	2107	1904	2984	2558	0.046	significant_after_spatial_adjustment	0	HM358977	65537	+	intergenic
chr5:77146541	4.58265e-01	2.28940e-07	2078	1734	2968	2339	0.046	significant_after_spatial_adjustment	0	HM358977	65585	+	intergenic
chr5:132083741	2.66010e-05	2.57409e-06	2723	589	4313	601	0.077	significant_before_spatial_adjustment	0	CCNI2	606	+	promoter
chr5:132083750	4.53275e-02	1.81148e-07	2725	377	4319	443	0.036	significant_after_spatial_adjustment	0	CCNI2	615	+	promoter
chr5:132083784	8.02478e-06	1.26666e-07	2689	1812	4256	2355	0.121	significant_with_both_criteria	0	CCNI2	649	+	promoter
chr5:132083804	8.62115e-05	5.58022e-08	2739	2016	4363	2821	0.089	significant_after_spatial_adjustment	0	CCNI2	669	+	promoter
chr5:132083841	3.19381e-05	3.25483e-10	2652	1393	4228	1878	0.081	significant_after_spatial_adjustment	0	CCNI2	706	+	promoter
chr5:132083844	8.07689e-04	3.25483e-10	2655	1417	4226	1910	0.082	significant_after_spatial_adjustment	0	CCNI2	709	+	promoter
chr5:132083855	1.93835e-03	1.99373e-10	2674	1830	4277	2633	0.069	significant_after_spatial_adjustment	0	CCNI2	720	+	promoter
chr5:132083857	5.54701e-07	5.32836e-10	2702	1702	4306	2202	0.119	significant_with_both_criteria	0	CCNI2	722	+	promoter
chr5:132083882	4.90188e-06	3.84915e-10	2685	709	4340	865	0.065	significant_with_both_criteria	0	CCNI2	747	+	promoter
chr5:132083887	6.93915e-02	9.96709e-11	823	479	1440	739	0.069	significant_after_spatial_adjustment	0	CCNI2	752	+	promoter
chr5:132083890	1.83145e-02	1.20813e-10	822	113	1437	104	0.065	significant_after_spatial_adjustment	0	CCNI2	755	+	promoter
chr5:134802532	1.85602e-02	5.69627e-08	6197	229	10658	335	0.006	significant_after_spatial_adjustment	0	TIFAB	-14444	-	intergenic
chr5:134802535	4.31712e-03	5.69627e-08	6198	978	10656	1335	0.033	significant_after_spatial_adjustment	0	TIFAB	-14447	-	intergenic
chr5:134802588	4.13274e-05	5.69627e-08	6183	3604	10643	5442	0.072	significant_after_spatial_adjustment	0	TIFAB	-14500	-	intergenic
chr5:134802595	4.23874e-06	5.69627e-08	6196	3217	10655	4751	0.073	significant_with_both_criteria	0	TIFAB	-14507	-	intergenic
chr5:134802605	6.00117e-08	5.69627e-08	6179	2968	10641	4175	0.088	significant_with_both_criteria	0	TIFAB	-14517	-	intergenic
chr5:134802619	4.53078e-03	5.69627e-08	3204	576	5650	790	0.040	significant_after_spatial_adjustment	0	TIFAB	-14531	-	intergenic
chr5:134803117	4.70796e-07	2.44934e-05	2356	1770	3940	2276	0.174	significant_before_spatial_adjustment	0	TIFAB	-15029	-	intergenic
chr5:149546242	2.46199e-05	4.53164e-06	1760	402	3112	464	0.079	significant_before_spatial_adjustment	0	CDX1	-102	+	promoter
chr5:149546661	2.06161e-05	3.36427e-02	2755	624	4650	720	0.072	significant_before_spatial_adjustment	0	CDX1	319	+	promoter
chr5:159560632	9.97017e-03	3.31047e-08	2029	376	3413	479	0.045	significant_after_spatial_adjustment	0	PWWP2A	-14181	-	intergenic
chr5:159560692	4.08938e-02	3.31047e-08	2026	121	3413	125	0.023	significant_after_spatial_adjustment	1	PWWP2A	-14241	-	intergenic
chr5:159560729	1.93415e-04	3.31047e-08	2027	565	3417	676	0.081	significant_after_spatial_adjustment	0	PWWP2A	-14278	-	intergenic
chr5:159560744	1.43101e-03	3.31047e-08	2028	191	3426	200	0.036	significant_after_spatial_adjustment	0	PWWP2A	-14293	-	intergenic
chr5:159560753	5.02613e-06	3.31047e-08	2028	127	3430	84	0.038	significant_with_both_criteria	0	PWWP2A	-14302	-	intergenic
chr5:159560773	1.12543e-02	3.80161e-09	2015	728	3429	1001	0.069	significant_after_spatial_adjustment	0	PWWP2A	-14322	-	intergenic
chr5:159560779	3.61094e-03	3.80161e-09	1144	285	1925	335	0.075	significant_after_spatial_adjustment	0	PWWP2A	-14328	-	intergenic
chr5:159560782	9.61631e-04	3.80161e-09	1520	229	2536	238	0.057	significant_after_spatial_adjustment	0	PWWP2A	-14331	-	intergenic
chr5:176559174	3.06502e-02	2.20585e-07	1003	917	1398	1213	0.047	significant_after_spatial_adjustment	0	NSD1	-906	+	promoter
chr5:176559178	9.32910e-01	2.20585e-07	1021	925	1356	1238	-0.007	significant_after_spatial_adjustment	0	NSD1	-902	+	promoter
chr5:176559184	2.94127e-01	2.62491e-07	1022	701	1354	886	0.032	significant_after_spatial_adjustment	0	NSD1	-896	+	promoter
chr5:176559191	7.68786e-01	2.62491e-07	860	484	1142	627	0.014	significant_after_spatial_adjustment	0	NSD1	-889	+	promoter
chr5:176559194	8.05000e-01	2.62491e-07	636	540	921	753	0.031	significant_after_spatial_adjustment	0	NSD1	-886	+	promoter
chr5:176559202	1.46146e-01	4.51775e-07	656	575	941	772	0.056	significant_after_spatial_adjustment	0	NSD1	-878	+	promoter
chr5:176559220	1.96831e-01	1.43913e-07	615	507	913	710	0.047	significant_after_spatial_adjustment	0	NSD1	-860	+	promoter
chr5:176559233	6.83837e-02	1.14759e-07	617	522	911	715	0.061	significant_after_spatial_adjustment	0	NSD1	-847	+	promoter
chr5:176559238	8.64411e-01	1.14759e-07	618	519	911	785	-0.022	significant_after_spatial_adjustment	0	NSD1	-842	+	promoter
chr5:176559240	5.51930e-02	1.14759e-07	617	532	912	749	0.041	significant_after_spatial_adjustment	0	NSD1	-840	+	promoter
chr5:176559249	9.94343e-02	1.40187e-07	699	381	1031	518	0.043	significant_after_spatial_adjustment	0	NSD1	-831	+	promoter
chr5:176559257	6.05331e-03	1.98619e-08	2012	792	3569	1121	0.080	significant_after_spatial_adjustment	0	NSD1	-823	+	promoter
chr5:176559264	8.91564e-03	9.04532e-09	3279	1658	5707	2441	0.078	significant_after_spatial_adjustment	0	NSD1	-816	+	promoter
chr5:176559273	6.94134e-03	9.04532e-09	3287	1765	5713	2610	0.080	significant_after_spatial_adjustment	0	NSD1	-807	+	promoter
chr5:176559278	2.70838e-02	9.64418e-09	3291	1640	5714	2438	0.072	significant_after_spatial_adjustment	0	NSD1	-802	+	promoter
chr5:176559287	2.48199e-02	4.84129e-08	3288	1429	5718	2140	0.060	significant_after_spatial_adjustment	0	NSD1	-793	+	promoter
chr5:176559290	3.91250e-04	4.84129e-08	3293	1798	5728	2542	0.102	significant_after_spatial_adjustment	0	NSD1	-790	+	promoter
chr5:176559298	9.21279e-05	9.51718e-08	3295	1253	5725	1674	0.088	significant_after_spatial_adjustment	0	NSD1	-782	+	promoter
chr5:176559322	2.15403e-03	6.08032e-08	3298	1007	5725	1395	0.062	significant_after_spatial_adjustment	0	NSD1	-758	+	promoter
chr5:176559334	3.07041e-05	8.00321e-08	3298	937	5724	1192	0.076	significant_after_spatial_adjustment	1	NSD1	-746	+	promoter
chr5:176559338	1.56738e-03	6.54138e-08	3299	922	5725	1290	0.054	significant_after_spatial_adjustment	0	NSD1	-742	+	promoter
chr5:176559340	7.03895e-04	6.54138e-08	3297	507	5726	628	0.044	significant_after_spatial_adjustment	0	NSD1	-740	+	promoter
chr5:176559345	3.46902e-03	8.17180e-08	3297	964	5728	1360	0.055	significant_after_spatial_adjustment	0	NSD1	-735	+	promoter
chr5:176559350	1.11058e-02	8.17180e-08	3278	1016	5699	1478	0.051	significant_after_spatial_adjustment	0	NSD1	-730	+	promoter
chr5:176559352	2.90344e-03	1.12387e-07	3280	582	5705	788	0.039	significant_after_spatial_adjustment	0	NSD1	-728	+	promoter
chr5:176559357	9.57012e-03	8.89465e-08	3269	770	5703	1059	0.050	significant_after_spatial_adjustment	0	NSD1	-723	+	promoter
chr5:176559362	5.36966e-02	6.14232e-08	3246	675	5678	1013	0.030	significant_after_spatial_adjustment	0	NSD1	-718	+	promoter
chr5:176559367	1.41337e-01	6.14232e-08	1852	505	3047	719	0.037	significant_after_spatial_adjustment	0	NSD1	-713	+	promoter
chr5:176559403	3.20123e-01	3.21978e-09	1126	581	1278	614	0.036	significant_after_spatial_adjustment	0	NSD1	-677	+	promoter
chr5:176559407	3.35476e-02	1.96947e-09	1613	780	2068	855	0.070	significant_after_spatial_adjustment	0	NSD1	-673	+	promoter
chr5:176559410	2.23450e-03	1.09171e-09	1859	1102	2510	1257	0.092	significant_after_spatial_adjustment	0	NSD1	-670	+	promoter
chr5:176559414	3.96444e-03	1.09171e-09	1875	1109	2533	1251	0.098	significant_after_spatial_adjustment	0	NSD1	-666	+	promoter
chr5:176559421	4.40640e-03	7.82288e-10	1876	797	2534	833	0.096	significant_after_spatial_adjustment	0	NSD1	-659	+	promoter
chr5:176559429	3.25151e-02	4.22616e-10	1875	495	2529	477	0.075	significant_after_spatial_adjustment	0	NSD1	-651	+	promoter
chr5:176559455	3.06705e-03	3.32913e-11	1861	1076	2519	1139	0.126	significant_after_spatial_adjustment	0	NSD1	-625	+	promoter
chr5:176559457	8.81020e-05	3.32913e-11	1862	840	2524	875	0.104	significant_after_spatial_adjustment	0	NSD1	-623	+	promoter
chr5:176559464	3.77282e-04	4.33963e-11	1857	1210	2513	1324	0.125	significant_after_spatial_adjustment	0	NSD1	-616	+	promoter
chr5:176559493	6.11959e-01	1.17835e-09	2138	324	3319	436	0.020	significant_after_spatial_adjustment	0	NSD1	-587	+	promoter
chr5:176559496	1.55888e-01	1.72465e-09	1869	175	3238	225	0.024	significant_after_spatial_adjustment	0	NSD1	-584	+	promoter
chr5:176559505	7.80741e-02	8.99460e-09	1876	401	3235	517	0.054	significant_after_spatial_adjustment	0	NSD1	-575	+	promoter
chr5:176559510	1.37975e-01	1.44148e-08	1877	521	3247	723	0.055	significant_after_spatial_adjustment	0	NSD1	-570	+	promoter
chr5:176559514	8.34735e-02	1.44148e-08	1884	131	3257	143	0.026	significant_after_spatial_adjustment	0	NSD1	-566	+	promoter
chr5:176559522	3.72007e-02	2.73832e-08	1885	362	3252	452	0.053	significant_after_spatial_adjustment	0	NSD1	-558	+	promoter
chr5:176559538	5.22656e-02	1.39674e-07	1885	283	3256	377	0.034	significant_after_spatial_adjustment	0	NSD1	-542	+	promoter
chr5:176829301	9.70936e-06	3.02637e-06	1275	676	2139	809	0.152	significant_before_spatial_adjustment	0	PFN3	-1665	-	exon
chr5:176829377	3.99654e-06	1.66775e-05	6104	4496	10381	7030	0.059	significant_before_spatial_adjustment	0	PFN3	-1741	-	exon
chr5:179097472	1.31281e-03	2.43924e-07	1898	1271	3103	2243	-0.053	significant_after_spatial_adjustment	0	CBY3	10504	-	intergenic
chr5:179097478	5.22862e-04	2.43924e-07	1901	432	3104	964	-0.083	significant_after_spatial_adjustment	0	CBY3	10498	-	intergenic
chr5:179097560	6.97798e-03	2.43924e-07	1864	981	3069	1870	-0.083	significant_after_spatial_adjustment	0	CBY3	10416	-	intergenic
chr5:179097568	3.49264e-01	2.43924e-07	1860	1427	3065	2439	-0.029	significant_after_spatial_adjustment	0	CBY3	10408	-	intergenic
chr5:179097606	9.50686e-04	2.43924e-07	1845	387	3088	874	-0.073	significant_after_spatial_adjustment	0	CBY3	10370	-	intergenic
chr5:179097631	5.20876e-03	3.18811e-07	1859	767	3028	1498	-0.082	significant_after_spatial_adjustment	0	CBY3	10345	-	intergenic
chr5:179097633	1.39308e-03	3.18811e-07	1859	516	3021	1121	-0.094	significant_after_spatial_adjustment	0	CBY3	10343	-	intergenic
chr5:179097643	1.55492e-02	3.18811e-07	641	156	1058	367	-0.104	significant_after_spatial_adjustment	0	CBY3	10333	-	intergenic
chr5:179097646	5.81700e-02	3.18811e-07	649	161	1087	363	-0.086	significant_after_spatial_adjustment	0	CBY3	10330	-	intergenic
chr5:179588430	2.09448e-01	3.73940e-07	1476	853	1967	1195	-0.030	significant_after_spatial_adjustment	0	RASGEF1C	-23082	-	intron
chr5:179588440	2.14974e-01	2.23347e-07	1476	812	1965	1138	-0.029	significant_after_spatial_adjustment	0	RASGEF1C	-23092	-	intron
chr5:179588497	1.81305e-01	4.89367e-08	2271	1089	3142	1691	-0.059	significant_after_spatial_adjustment	0	RASGEF1C	-23149	-	intron
chr5:179588506	3.71313e-02	1.19226e-08	2886	1438	4016	2344	-0.085	significant_after_spatial_adjustment	0	RASGEF1C	-23158	-	intron
chr5:179588509	1.19868e-04	1.19226e-08	1878	487	2734	1096	-0.142	significant_after_spatial_adjustment	0	RASGEF1C	-23161	-	intron
chr5:179588514	3.68735e-02	1.19226e-08	2889	1325	4019	2185	-0.085	significant_after_spatial_adjustment	0	RASGEF1C	-23166	-	intron
chr5:179588530	1.35717e-02	6.20499e-08	2883	1375	4007	2282	-0.093	significant_after_spatial_adjustment	0	RASGEF1C	-23182	-	intron
chr5:179588532	3.03864e-02	6.20499e-08	2881	1420	4007	2302	-0.082	significant_after_spatial_adjustment	0	RASGEF1C	-23184	-	intron
chr5:179588551	7.19458e-02	9.47195e-08	2880	1315	4010	2088	-0.064	significant_after_spatial_adjustment	0	RASGEF1C	-23203	-	intron
chr5:179588592	2.56579e-03	2.24033e-07	2801	1376	4166	2465	-0.100	significant_after_spatial_adjustment	0	RASGEF1C	-23244	-	intron
chr6:1317571	2.60543e-02	3.33067e-16	1128	884	1776	1449	-0.032	significant_after_spatial_adjustment	0	FOXQ1	4898	+	intergenic
chr6:1317585	9.19030e-01	0.00000e+00	2062	1929	3343	3135	-0.002	significant_after_spatial_adjustment	0	FOXQ1	4912	+	intergenic
chr6:1317597	1.75851e-01	0.00000e+00	2201	2099	3541	3442	-0.018	significant_after_spatial_adjustment	0	FOXQ1	4924	+	intergenic
chr6:1317622	2.09027e-07	0.00000e+00	2199	1779	3540	3165	-0.085	significant_with_both_criteria	0	FOXQ1	4949	+	intergenic
chr6:1317633	1.28586e-07	0.00000e+00	2201	1728	3543	3131	-0.099	significant_with_both_criteria	0	FOXQ1	4960	+	intergenic
chr6:1317637	1.10728e-04	0.00000e+00	2201	1924	3545	3272	-0.049	significant_after_spatial_adjustment	0	FOXQ1	4964	+	intergenic
chr6:1317640	2.24785e-06	0.00000e+00	2200	1572	3544	2867	-0.094	significant_with_both_criteria	0	FOXQ1	4967	+	intergenic
chr6:1317642	2.10501e-09	0.00000e+00	2201	1669	3547	3113	-0.119	significant_with_both_criteria	0	FOXQ1	4969	+	intergenic
chr6:1317649	3.25511e-07	0.00000e+00	2200	1882	3547	3289	-0.072	significant_with_both_criteria	0	FOXQ1	4976	+	intergenic
chr6:1317651	1.45544e-08	0.00000e+00	2197	1577	3548	2975	-0.121	significant_with_both_criteria	0	FOXQ1	4978	+	intergenic
chr6:1317659	7.83097e-06	0.00000e+00	2311	1620	3846	2902	-0.054	significant_with_both_criteria	0	FOXQ1	4986	+	intergenic
chr6:1317665	2.41153e-04	0.00000e+00	2298	1652	3319	2763	-0.114	significant_after_spatial_adjustment	0	FOXQ1	4992	+	intergenic
chr6:1317669	7.45081e-07	0.00000e+00	2293	1737	3312	2892	-0.116	significant_with_both_criteria	0	FOXQ1	4996	+	intergenic
chr6:1317693	9.19631e-03	0.00000e+00	2293	1892	3304	2863	-0.041	significant_after_spatial_adjustment	0	FOXQ1	5020	+	intergenic
chr6:1317741	5.05652e-06	0.00000e+00	1729	995	2391	1619	-0.102	significant_with_both_criteria	0	FOXQ1	5068	+	intergenic
chr6:1317747	1.18263e-07	0.00000e+00	1636	722	1889	1164	-0.175	significant_with_both_criteria	0	FOXQ1	5074	+	intergenic
chr6:1317785	4.89578e-05	0.00000e+00	1550	779	1738	1150	-0.159	significant_after_spatial_adjustment	0	FOXQ1	5112	+	intergenic
chr6:1317791	1.20850e-05	0.00000e+00	1550	646	1733	1059	-0.194	significant_with_both_criteria	0	FOXQ1	5118	+	intergenic
chr6:1317794	3.61427e-07	0.00000e+00	1546	746	1731	1174	-0.196	significant_with_both_criteria	0	FOXQ1	5121	+	intergenic
chr6:1317810	7.73875e-08	0.00000e+00	1543	555	1730	968	-0.200	significant_with_both_criteria	0	FOXQ1	5137	+	intergenic
chr6:1317813	5.36672e-05	0.00000e+00	1593	562	1817	944	-0.167	significant_after_spatial_adjustment	0	FOXQ1	5140	+	intergenic
chr6:1317844	8.34920e-05	0.00000e+00	1494	356	1577	576	-0.127	significant_after_spatial_adjustment	0	FOXQ1	5171	+	intergenic
chr6:1317847	3.52645e-06	0.00000e+00	1498	451	1578	731	-0.162	significant_with_both_criteria	0	FOXQ1	5174	+	intergenic
chr6:1317864	8.27748e-08	0.00000e+00	1626	534	1831	935	-0.182	significant_with_both_criteria	0	FOXQ1	5191	+	intergenic
chr6:1317891	1.69330e-03	0.00000e+00	1645	1015	1845	1329	-0.103	significant_after_spatial_adjustment	0	FOXQ1	5218	+	intergenic
chr6:1317898	1.20202e-02	0.00000e+00	1644	251	1838	427	-0.080	significant_after_spatial_adjustment	0	FOXQ1	5225	+	intergenic
chr6:1317901	4.99538e-05	0.00000e+00	1638	742	1837	1119	-0.156	significant_after_spatial_adjustment	0	FOXQ1	5228	+	intergenic
chr6:1317904	3.92668e-07	0.00000e+00	1633	765	1838	1161	-0.163	significant_with_both_criteria	0	FOXQ1	5231	+	intergenic
chr6:1317907	5.68410e-03	0.00000e+00	1632	815	1838	1098	-0.098	significant_after_spatial_adjustment	0	FOXQ1	5234	+	intergenic
chr6:1317912	1.23111e-09	0.00000e+00	1261	336	1494	717	-0.213	significant_with_both_criteria	0	FOXQ1	5239	+	intergenic
chr6:1619004	3.69170e-01	5.09168e-08	6377	936	10909	1370	0.021	significant_after_spatial_adjustment	0	FOXC1	8325	+	intergenic
chr6:1619036	6.42374e-05	2.03002e-09	10931	8104	18678	12863	0.053	significant_after_spatial_adjustment	0	FOXC1	8357	+	intergenic
chr6:1619069	1.91628e-05	1.71244e-10	10946	6802	18702	10394	0.066	significant_with_both_criteria	0	FOXC1	8390	+	intergenic
chr6:1619094	7.41937e-03	5.23453e-08	7880	5355	13164	8292	0.050	significant_after_spatial_adjustment	1	FOXC1	8415	+	intergenic
chr6:1619106	3.13256e-01	5.23453e-08	2916	1838	5051	3065	0.024	significant_after_spatial_adjustment	0	FOXC1	8427	+	intergenic
chr6:1619113	5.29781e-01	5.23453e-08	2103	1319	3497	2096	0.028	significant_after_spatial_adjustment	0	FOXC1	8434	+	intergenic
chr6:1619134	3.27446e-02	5.23453e-08	6852	2785	11068	3931	0.051	significant_after_spatial_adjustment	1	FOXC1	8455	+	intergenic
chr6:1619138	1.69819e-10	5.23453e-08	8370	3906	13650	4827	0.113	significant_with_both_criteria	0	FOXC1	8459	+	intergenic
chr6:1619151	7.38459e-04	5.23453e-08	8422	1764	13647	2111	0.055	significant_after_spatial_adjustment	0	FOXC1	8472	+	intergenic
chr6:1619159	5.83536e-04	5.23453e-08	8428	2374	13630	3184	0.048	significant_after_spatial_adjustment	0	FOXC1	8480	+	intergenic
chr6:1619162	8.11537e-04	5.23453e-08	8422	2152	13612	2836	0.047	significant_after_spatial_adjustment	1	FOXC1	8483	+	intergenic
chr6:1619227	5.83842e-03	7.58588e-09	8693	3124	14070	4459	0.042	significant_after_spatial_adjustment	0	FOXC1	8548	+	intergenic
chr6:1619230	3.34911e-05	7.58588e-09	8692	5467	14057	7751	0.078	significant_after_spatial_adjustment	0	FOXC1	8551	+	intergenic
chr6:1619239	5.79958e-04	4.98517e-08	8679	5609	14025	8178	0.063	significant_after_spatial_adjustment	0	FOXC1	8560	+	intergenic
chr6:1619244	1.19871e-02	1.23937e-08	8675	6540	14026	9932	0.046	significant_after_spatial_adjustment	0	FOXC1	8565	+	intergenic
chr6:1619259	2.80900e-03	3.11778e-09	8620	5923	14020	8826	0.058	significant_after_spatial_adjustment	0	FOXC1	8580	+	intergenic
chr6:1619272	2.60547e-01	6.08480e-08	2788	1322	4473	1878	0.054	significant_after_spatial_adjustment	0	FOXC1	8593	+	intergenic
chr6:1619280	7.56506e-01	6.08480e-08	858	407	1211	530	0.037	significant_after_spatial_adjustment	0	FOXC1	8601	+	intergenic
chr6:1619282	9.16857e-01	6.08480e-08	858	518	1212	743	-0.009	significant_after_spatial_adjustment	0	FOXC1	8603	+	intergenic
chr6:5086990	3.88094e-04	0.00000e+00	3468	865	6008	973	0.087	significant_after_spatial_adjustment	0	PPP1R3G	1272	+	intron
chr6:5087002	2.13913e-13	0.00000e+00	9476	4774	16281	5963	0.138	significant_with_both_criteria	0	PPP1R3G	1284	+	intron
chr6:5087027	1.31083e-15	0.00000e+00	9499	2936	16291	3145	0.116	significant_with_both_criteria	0	PPP1R3G	1309	+	intron
chr6:5087031	1.37040e-14	0.00000e+00	9500	5403	16295	7225	0.125	significant_with_both_criteria	1	PPP1R3G	1313	+	intron
chr6:5087071	1.86291e-15	0.00000e+00	9505	7506	16287	10813	0.126	significant_with_both_criteria	0	PPP1R3G	1353	+	intron
chr6:5087100	1.05670e-12	0.00000e+00	6278	3985	10694	5174	0.151	significant_with_both_criteria	0	PPP1R3G	1382	+	intron
chr6:27871310	7.72061e-04	8.44123e-09	1114	54	1558	152	-0.049	significant_after_spatial_adjustment	0	TRNA_Gly	-555	-	promoter
chr6:27871320	2.68218e-03	3.30692e-08	2369	183	3297	417	-0.049	significant_after_spatial_adjustment	0	TRNA_Gly	-565	-	promoter
chr6:27871373	3.00531e-04	3.30692e-08	2389	119	3302	263	-0.030	significant_after_spatial_adjustment	0	TRNA_Gly	-618	-	promoter
chr6:27871407	2.49272e-03	3.30692e-08	2249	153	3143	336	-0.039	significant_after_spatial_adjustment	0	TRNA_Gly	-652	-	promoter
chr6:27871498	7.42735e-04	3.30692e-08	2361	369	3270	711	-0.061	significant_after_spatial_adjustment	0	TRNA_Gly	-743	-	promoter
chr6:27871514	1.22489e-01	4.20285e-07	1521	349	2240	598	-0.038	significant_after_spatial_adjustment	0	TRNA_Gly	-759	-	promoter
chr6:37751137	6.82435e-06	3.69212e-06	6851	2066	11043	2758	0.052	significant_before_spatial_adjustment	0	ZFAND3	-36170	+	intergenic
chr6:37751226	2.72853e-05	7.48644e-05	9384	4310	15122	6099	0.056	significant_before_spatial_adjustment	0	ZFAND3	-36081	+	intergenic
chr6:41650595	3.06381e-04	8.99159e-09	3453	2850	5772	4358	0.070	significant_after_spatial_adjustment	0	TFEB	8559	-	intergenic
chr6:41650601	2.79991e-06	8.99159e-09	3434	2673	5751	3916	0.097	significant_with_both_criteria	0	TFEB	8553	-	intergenic
chr6:41650606	6.16458e-02	3.50832e-09	1505	455	2579	653	0.049	significant_after_spatial_adjustment	0	TFEB	8548	-	intergenic
chr6:41650636	6.73142e-02	3.50832e-09	2724	2108	4157	3033	0.044	significant_after_spatial_adjustment	1	TFEB	8518	-	intergenic
chr6:41650673	5.40174e-01	1.37457e-12	6479	6213	10090	9627	0.005	significant_after_spatial_adjustment	0	TFEB	8481	-	intergenic
chr6:41650681	3.87080e-01	1.37457e-12	6468	6303	10129	9803	0.007	significant_after_spatial_adjustment	0	TFEB	8473	-	intergenic
chr6:41650694	2.71794e-01	6.77236e-15	6783	6384	10541	9634	0.027	significant_after_spatial_adjustment	0	TFEB	8460	-	intergenic
chr6:41650702	1.70141e-01	6.77236e-15	6736	6130	10498	9329	0.021	significant_after_spatial_adjustment	0	TFEB	8452	-	intergenic
chr6:41650706	1.29252e-06	6.77236e-15	11170	6119	19501	9026	0.085	significant_with_both_criteria	0	TFEB	8448	-	intergenic
chr6:41650730	2.99400e-03	2.22045e-16	11273	5769	19429	8661	0.066	significant_after_spatial_adjustment	0	TFEB	8424	-	intergenic
chr6:41650734	4.96381e-04	2.22045e-16	11304	6203	19472	9027	0.085	significant_after_spatial_adjustment	0	TFEB	8420	-	intergenic
chr6:41650748	1.63270e-08	0.00000e+00	11298	4098	19464	5152	0.098	significant_with_both_criteria	0	TFEB	8406	-	intergenic
chr6:41650764	2.73690e-06	0.00000e+00	11298	3362	19481	4373	0.073	significant_with_both_criteria	0	TFEB	8390	-	intergenic
chr6:41650768	5.00210e-06	0.00000e+00	11298	3703	19484	4788	0.082	significant_with_both_criteria	1	TFEB	8386	-	intergenic
chr6:41650806	4.05367e-03	0.00000e+00	12837	845	22136	1196	0.012	significant_after_spatial_adjustment	0	TFEB	8348	-	intergenic
chr6:41650853	1.31488e-07	1.11022e-16	7635	5500	12474	7927	0.085	significant_with_both_criteria	0	TFEB	8301	-	intergenic
chr6:41650859	6.07643e-10	1.11022e-16	8085	5333	13129	7362	0.099	significant_with_both_criteria	0	TFEB	8295	-	intergenic
chr6:41650888	9.79937e-08	0.00000e+00	8070	4506	13107	5991	0.101	significant_with_both_criteria	0	TFEB	8266	-	intergenic
chr6:41650892	2.06015e-05	0.00000e+00	8090	3913	13164	5262	0.084	significant_with_both_criteria	0	TFEB	8262	-	intergenic
chr6:41650923	1.04264e-06	0.00000e+00	8028	3511	13095	4539	0.091	significant_with_both_criteria	0	TFEB	8231	-	intergenic
chr6:41650945	6.51356e-09	2.90767e-13	8022	3623	13132	4670	0.096	significant_with_both_criteria	0	TFEB	8209	-	intergenic
chr6:41650955	5.32998e-04	4.74520e-12	7318	712	12104	866	0.026	significant_after_spatial_adjustment	0	TFEB	8199	-	intergenic
chr6:41650962	5.73062e-03	4.74520e-12	3944	622	6427	742	0.042	significant_after_spatial_adjustment	0	TFEB	8192	-	intergenic
chr6:41650970	6.60281e-04	7.18118e-10	3946	1032	6426	1233	0.070	significant_after_spatial_adjustment	0	TFEB	8184	-	intergenic
chr6:41650977	1.01081e-01	7.18118e-10	3953	266	6428	315	0.018	significant_after_spatial_adjustment	0	TFEB	8177	-	intergenic
chr6:41651016	8.27878e-01	7.56718e-09	3887	461	6321	677	0.011	significant_after_spatial_adjustment	0	TFEB	8138	-	intergenic
chr6:41651034	4.25580e-02	2.48833e-08	3999	588	6468	697	0.039	significant_after_spatial_adjustment	0	TFEB	8120	-	intergenic
chr6:42695058	3.04641e-06	4.73474e-05	4001	527	6353	508	0.052	significant_before_spatial_adjustment	0	DQ582057	117	-	promoter
chr6:42695144	4.53523e-03	1.48203e-09	1766	80	3133	105	0.012	significant_after_spatial_adjustment	0	DQ582057	31	-	promoter
chr6:42695153	6.53222e-02	1.93917e-09	4185	122	7488	130	0.012	significant_after_spatial_adjustment	1	DQ582057	22	-	promoter
chr6:42695166	1.33732e-04	2.58785e-09	4182	360	7476	380	0.035	significant_after_spatial_adjustment	0	DQ582057	9	-	promoter
chr6:42695199	1.87702e-06	1.69860e-10	4162	915	7467	1045	0.080	significant_with_both_criteria	0	DQ582057	-26	-	promoter
chr6:42695210	4.61424e-05	1.91125e-11	4171	1238	7482	1555	0.089	significant_after_spatial_adjustment	0	DQ582057	-37	-	promoter
chr6:42695217	5.51093e-06	1.54677e-11	4165	1167	7475	1426	0.089	significant_with_both_criteria	0	DQ582057	-44	-	promoter
chr6:42695252	3.18750e-04	1.06812e-11	3188	1687	5411	2225	0.118	significant_after_spatial_adjustment	0	ATP6V0CP3	-62	+	promoter
chr6:42695255	3.48390e-05	1.06812e-11	3247	1527	5519	2026	0.103	significant_after_spatial_adjustment	0	ATP6V0CP3	-59	+	promoter
chr6:42695264	1.49875e-01	5.30790e-10	1795	1547	2629	2128	0.052	significant_after_spatial_adjustment	0	ATP6V0CP3	-50	+	promoter
chr6:42695276	6.64843e-01	2.07050e-09	1799	1581	2628	2251	0.022	significant_after_spatial_adjustment	0	ATP6V0CP3	-38	+	promoter
chr6:42695288	1.65424e-01	3.58489e-09	1605	1363	2288	1845	0.043	significant_after_spatial_adjustment	0	ATP6V0CP3	-26	+	promoter
chr6:42695315	5.40813e-01	1.69961e-09	897	585	1326	823	0.032	significant_after_spatial_adjustment	0	ATP6V0CP3	3	+	promoter
chr6:42695318	1.63559e-01	2.21657e-10	1007	540	1516	738	0.049	significant_after_spatial_adjustment	0	ATP6V0CP3	6	+	promoter
chr6:42695325	4.32589e-05	3.35563e-10	1355	885	2198	1091	0.157	significant_after_spatial_adjustment	0	ATP6V0CP3	13	+	promoter
chr6:42695332	1.55502e-03	1.33137e-10	1360	487	2202	558	0.105	significant_after_spatial_adjustment	1	ATP6V0CP3	20	+	promoter
chr6:42695346	2.11268e-01	2.96217e-10	1361	453	2195	606	0.057	significant_after_spatial_adjustment	0	ATP6V0CP3	34	+	promoter
chr6:42695384	1.57582e-02	6.85465e-10	1337	704	2130	877	0.115	significant_after_spatial_adjustment	0	ATP6V0CP3	72	+	promoter
chr6:42695393	1.22638e-02	6.85465e-10	1333	1149	2095	1623	0.087	significant_after_spatial_adjustment	0	ATP6V0CP3	81	+	promoter
chr6:42695402	2.67045e-02	5.68936e-09	1322	1146	2082	1591	0.103	significant_after_spatial_adjustment	0	ATP6V0CP3	90	+	promoter
chr6:42695408	5.96811e-02	5.68936e-09	1306	1105	2063	1582	0.079	significant_after_spatial_adjustment	0	ATP6V0CP3	96	+	promoter
chr6:42695411	2.57456e-02	5.68936e-09	1296	958	2056	1325	0.095	significant_after_spatial_adjustment	0	ATP6V0CP3	99	+	promoter
chr6:49917680	7.59335e-03	1.16266e-08	599	485	1080	737	0.127	significant_after_spatial_adjustment	0	DEFB133	-524	-	promoter
chr6:49917709	2.10201e-03	1.16266e-08	667	549	1248	868	0.128	significant_after_spatial_adjustment	0	DEFB133	-553	-	promoter
chr6:49917807	1.65457e-03	1.16266e-08	583	461	1007	656	0.139	significant_after_spatial_adjustment	0	DEFB133	-651	-	promoter
chr6:49917831	4.63652e-03	3.58893e-09	687	587	1242	923	0.111	significant_after_spatial_adjustment	0	DEFB133	-675	-	promoter
chr6:49917840	1.50253e-04	3.58893e-09	684	605	1244	935	0.133	significant_after_spatial_adjustment	0	DEFB133	-684	-	promoter
chr6:49917867	9.45831e-05	3.58893e-09	667	573	1243	880	0.151	significant_after_spatial_adjustment	0	DEFB133	-711	-	promoter
chr6:70990560	2.06168e-05	3.50398e-10	8859	7232	14518	10632	0.084	significant_with_both_criteria	0	COL9A1	-381	-	promoter
chr6:70990599	1.09250e-07	1.30810e-10	10359	8793	16854	12983	0.079	significant_with_both_criteria	0	COL9A1	-420	-	promoter
chr6:70990661	1.09533e-02	6.88682e-12	10319	2752	16764	3805	0.040	significant_after_spatial_adjustment	0	COL9A1	-482	-	promoter
chr6:70990683	2.34875e-06	6.88682e-12	10292	9084	16723	13751	0.060	significant_with_both_criteria	0	COL9A1	-504	-	promoter
chr6:70990707	5.59273e-01	6.88682e-12	3158	2118	5337	3527	0.010	significant_after_spatial_adjustment	0	COL9A1	-528	-	promoter
chr6:70990716	1.50356e-04	1.55098e-13	2864	2260	4681	3344	0.075	significant_after_spatial_adjustment	0	COL9A1	-537	-	promoter
chr6:70990735	4.34432e-03	1.55098e-13	3059	2016	5001	2985	0.062	significant_after_spatial_adjustment	0	COL9A1	-556	-	promoter
chr6:70990781	4.82546e-03	2.71116e-13	2980	2588	4885	3969	0.056	significant_after_spatial_adjustment	0	COL9A1	-602	-	promoter
chr6:70990857	1.72797e-04	3.19663e-11	3023	2223	4906	3205	0.082	significant_after_spatial_adjustment	0	COL9A1	-678	-	promoter
chr6:70990913	8.64113e-05	0.00000e+00	3380	2991	5021	4099	0.069	significant_after_spatial_adjustment	0	COL9A1	-734	-	promoter
chr6:70990942	5.47583e-04	2.02061e-13	3721	3338	5408	4556	0.055	significant_after_spatial_adjustment	0	COL9A1	-763	-	promoter
chr6:70991092	5.88639e-07	8.54872e-15	3725	3499	5435	4741	0.067	significant_with_both_criteria	0	COL9A1	-913	-	promoter
chr6:70991095	2.37355e-09	8.54872e-15	3725	3314	5429	4307	0.096	significant_with_both_criteria	0	COL9A1	-916	-	promoter
chr6:70991104	1.75926e-05	8.54872e-15	3737	3423	5434	4644	0.061	significant_with_both_criteria	0	COL9A1	-925	-	promoter
chr6:70991129	3.58662e-01	2.72338e-13	2237	2013	3313	2909	0.022	significant_after_spatial_adjustment	0	COL9A1	-950	-	promoter
chr6:70991137	1.19291e-01	2.72338e-13	661	576	960	793	0.045	significant_after_spatial_adjustment	0	COL9A1	-958	-	promoter
chr6:70991156	1.46788e-03	3.98503e-12	1153	925	2291	1485	0.154	significant_after_spatial_adjustment	1	COL9A1	-977	-	promoter
chr6:70991205	6.36346e-04	3.98503e-12	1646	1256	3225	1932	0.164	significant_after_spatial_adjustment	1	COL9A1	-1026	-	intron
chr6:70991227	4.73056e-05	3.98503e-12	1643	1301	3217	1966	0.181	significant_after_spatial_adjustment	0	COL9A1	-1048	-	intron
chr6:70991229	6.23395e-04	3.98503e-12	1645	1313	3218	2011	0.173	significant_after_spatial_adjustment	1	COL9A1	-1050	-	intron
chr6:70991246	5.52117e-04	3.98503e-12	1634	1280	3207	2037	0.148	significant_after_spatial_adjustment	0	COL9A1	-1067	-	intron
chr6:70991252	1.64732e-03	3.98503e-12	1638	1195	3218	1801	0.170	significant_after_spatial_adjustment	0	COL9A1	-1073	-	intron
chr6:74063632	4.14972e-03	3.36576e-09	1832	1450	3229	2112	0.137	significant_after_spatial_adjustment	0	DPPA5	368	-	promoter
chr6:74063654	1.53681e-03	1.83386e-09	3078	2922	5555	4937	0.061	significant_after_spatial_adjustment	0	DPPA5	346	-	promoter
chr6:74063663	1.90038e-05	2.35251e-09	3080	2578	5560	3894	0.137	significant_with_both_criteria	0	DPPA5	337	-	promoter
chr6:74063669	4.25828e-05	2.35251e-09	3079	2743	5557	4315	0.114	significant_after_spatial_adjustment	0	DPPA5	331	-	promoter
chr6:74063702	1.23666e-03	7.37270e-10	3081	2632	5572	4224	0.096	significant_after_spatial_adjustment	0	DPPA5	298	-	promoter
chr6:74063726	7.69954e-05	3.70663e-10	3081	2760	5570	4432	0.100	significant_after_spatial_adjustment	0	DPPA5	274	-	promoter
chr6:74063740	2.65833e-05	2.05723e-10	3030	2564	5527	4012	0.120	significant_with_both_criteria	0	DPPA5	260	-	promoter
chr6:74063747	5.05916e-05	2.05723e-10	3019	2654	5520	4324	0.096	significant_after_spatial_adjustment	0	DPPA5	253	-	promoter
chr6:74063751	8.52243e-04	2.05723e-10	1830	1628	3323	2618	0.102	significant_after_spatial_adjustment	0	DPPA5	249	-	promoter
chr6:74063782	3.73266e-02	6.10096e-11	709	635	1113	909	0.079	significant_after_spatial_adjustment	0	DPPA5	218	-	promoter
chr6:74063787	8.55581e-01	6.10096e-11	953	866	1534	1372	0.014	significant_after_spatial_adjustment	0	DPPA5	213	-	promoter
chr6:74063800	6.44765e-01	1.03234e-11	968	907	1552	1420	0.022	significant_after_spatial_adjustment	0	DPPA5	200	-	promoter
chr6:74063805	6.63796e-03	1.80123e-12	2089	1950	3508	3031	0.069	significant_after_spatial_adjustment	0	DPPA5	195	-	promoter
chr6:74063815	8.05220e-02	2.88547e-13	3867	3461	6217	5209	0.057	significant_after_spatial_adjustment	0	DPPA5	185	-	promoter
chr6:74063837	5.90926e-03	1.98730e-14	3899	3387	6254	4931	0.080	significant_after_spatial_adjustment	0	DPPA5	163	-	promoter
chr6:74063857	4.97987e-02	1.01030e-14	3885	3437	6248	5105	0.068	significant_after_spatial_adjustment	0	DPPA5	143	-	promoter
chr6:74063859	4.03944e-02	1.01030e-14	3889	3393	6247	4985	0.074	significant_after_spatial_adjustment	0	DPPA5	141	-	promoter
chr6:74063897	1.47391e-03	1.22435e-12	3820	3376	6137	4847	0.094	significant_after_spatial_adjustment	0	DPPA5	103	-	promoter
chr6:74063913	4.39330e-02	4.58522e-14	3734	3219	6045	4670	0.090	significant_after_spatial_adjustment	0	DPPA5	87	-	promoter
chr6:74063916	7.87125e-03	5.10703e-15	3732	3209	6042	4693	0.083	significant_after_spatial_adjustment	0	DPPA5	84	-	promoter
chr6:74063929	1.44310e-02	2.57572e-14	3730	3231	6036	4654	0.095	significant_after_spatial_adjustment	0	DPPA5	71	-	promoter
chr6:74063934	2.52447e-02	2.57572e-14	3017	2715	4825	3972	0.077	significant_after_spatial_adjustment	0	DPPA5	66	-	promoter
chr6:74063982	1.29926e-03	2.22045e-16	2019	1733	3454	2641	0.094	significant_after_spatial_adjustment	1	DPPA5	18	-	promoter
chr6:74064001	1.44868e-04	0.00000e+00	2004	1762	3417	2650	0.104	significant_after_spatial_adjustment	0	DPPA5	-3	-	promoter
chr6:74064004	1.04366e-04	0.00000e+00	1961	1749	3310	2574	0.114	significant_after_spatial_adjustment	0	DPPA5	-6	-	promoter
chr6:74064008	5.55508e-05	0.00000e+00	1800	1637	2813	2325	0.083	significant_after_spatial_adjustment	0	DPPA5	-10	-	promoter
chr6:74064021	1.23154e-04	0.00000e+00	1795	1665	2807	2397	0.074	significant_after_spatial_adjustment	0	DPPA5	-23	-	promoter
chr6:74064032	3.15393e-05	0.00000e+00	1792	1497	2811	2088	0.093	significant_after_spatial_adjustment	0	DPPA5	-34	-	promoter
chr6:74064047	3.65239e-04	0.00000e+00	1754	888	2750	1126	0.097	significant_after_spatial_adjustment	1	DPPA5	-49	-	promoter
chr6:74064053	1.24584e-02	0.00000e+00	1480	656	2132	812	0.062	significant_after_spatial_adjustment	0	DPPA5	-55	-	promoter
chr6:74064064	6.28357e-01	0.00000e+00	811	582	995	692	0.022	significant_after_spatial_adjustment	1	DPPA5	-66	-	promoter
chr6:74064070	2.47319e-01	0.00000e+00	862	706	1098	863	0.033	significant_after_spatial_adjustment	0	DPPA5	-72	-	promoter
chr6:74064075	2.78117e-04	0.00000e+00	2161	1227	3602	1488	0.155	significant_after_spatial_adjustment	0	DPPA5	-77	-	promoter
chr6:74064101	1.66955e-10	0.00000e+00	4087	3636	6827	5219	0.125	significant_with_both_criteria	0	DPPA5	-103	-	promoter
chr6:74064104	2.00985e-08	0.00000e+00	4087	3626	6819	5343	0.104	significant_with_both_criteria	0	DPPA5	-106	-	promoter
chr6:74064115	4.39679e-08	0.00000e+00	4089	3520	6843	5024	0.127	significant_with_both_criteria	0	DPPA5	-117	-	promoter
chr6:74064140	8.21734e-05	0.00000e+00	4083	3837	6842	5952	0.070	significant_after_spatial_adjustment	0	DPPA5	-142	-	promoter
chr6:74064147	7.54404e-06	0.00000e+00	4075	3458	6845	5013	0.116	significant_with_both_criteria	0	DPPA5	-149	-	promoter
chr6:74064149	7.69416e-07	0.00000e+00	4069	3358	6843	4776	0.127	significant_with_both_criteria	1	DPPA5	-151	-	promoter
chr6:74064155	4.84289e-06	0.00000e+00	4052	3567	6831	5207	0.118	significant_with_both_criteria	0	DPPA5	-157	-	promoter
chr6:74064170	6.40887e-06	0.00000e+00	5309	4444	9089	6611	0.110	significant_with_both_criteria	0	DPPA5	-172	-	promoter
chr6:74064227	6.84765e-09	0.00000e+00	7171	6160	11900	8905	0.111	significant_with_both_criteria	0	DPPA5	-229	-	promoter
chr6:74064298	5.34701e-09	0.00000e+00	5786	4177	9731	5542	0.152	significant_with_both_criteria	1	DPPA5	-300	-	promoter
chr6:74064315	4.41068e-10	0.00000e+00	2946	2543	4843	3524	0.136	significant_with_both_criteria	0	DPPA5	-317	-	promoter
chr6:74064322	2.89238e-09	0.00000e+00	2941	2693	4839	3912	0.107	significant_with_both_criteria	0	DPPA5	-324	-	promoter
chr6:74064326	1.28466e-08	0.00000e+00	2939	2565	4833	3571	0.134	significant_with_both_criteria	0	DPPA5	-328	-	promoter
chr6:74064344	2.61917e-05	0.00000e+00	2952	2730	4848	4151	0.069	significant_with_both_criteria	0	DPPA5	-346	-	promoter
chr6:74064365	7.28740e-06	0.00000e+00	2969	2631	4862	3816	0.101	significant_with_both_criteria	0	DPPA5	-367	-	promoter
chr6:74064370	9.95897e-06	0.00000e+00	2970	2400	4870	3401	0.110	significant_with_both_criteria	0	DPPA5	-372	-	promoter
chr6:74064387	1.36920e-09	0.00000e+00	2976	2367	4884	3148	0.151	significant_with_both_criteria	0	DPPA5	-389	-	promoter
chr6:74064404	4.10611e-09	0.00000e+00	2820	2453	4606	3346	0.143	significant_with_both_criteria	0	DPPA5	-406	-	promoter
chr6:74064414	2.27193e-09	0.00000e+00	2836	2398	4608	3202	0.151	significant_with_both_criteria	0	DPPA5	-416	-	promoter
chr6:74064434	2.20837e-06	0.00000e+00	2856	2043	4637	2737	0.125	significant_with_both_criteria	0	DPPA5	-436	-	promoter
chr6:74064436	3.57487e-08	0.00000e+00	2857	2505	4640	3459	0.131	significant_with_both_criteria	0	DPPA5	-438	-	promoter
chr6:74064453	7.08088e-06	0.00000e+00	2831	2270	4639	3161	0.120	significant_with_both_criteria	0	DPPA5	-455	-	promoter
chr6:74064458	9.94355e-05	0.00000e+00	2702	2454	4232	3559	0.067	significant_after_spatial_adjustment	0	DPPA5	-460	-	promoter
chr6:74064465	2.12590e-01	0.00000e+00	2001	1807	3086	2657	0.042	significant_after_spatial_adjustment	0	DPPA5	-467	-	promoter
chr6:74064470	1.45130e-06	0.00000e+00	9560	8710	14947	12623	0.067	significant_with_both_criteria	0	DPPA5	-472	-	promoter
chr6:74064514	8.43770e-06	0.00000e+00	13578	12388	21578	18529	0.054	significant_with_both_criteria	0	DPPA5	-516	-	promoter
chr6:74064521	1.36408e-04	0.00000e+00	13584	12814	21582	19501	0.040	significant_after_spatial_adjustment	0	DPPA5	-523	-	promoter
chr6:74064553	6.28295e-10	0.00000e+00	13581	12103	21564	17235	0.092	significant_with_both_criteria	0	DPPA5	-555	-	promoter
chr6:74064560	2.48827e-08	0.00000e+00	13588	12683	21577	18918	0.057	significant_with_both_criteria	0	DPPA5	-562	-	promoter
chr6:74064594	9.26487e-06	0.00000e+00	4953	3933	8096	5642	0.097	significant_with_both_criteria	1	DPPA5	-596	-	promoter
chr6:127796360	7.67088e-02	2.46314e-10	679	573	1042	763	0.112	significant_after_spatial_adjustment	0	SOGA3	500	-	promoter
chr6:127796363	6.79971e-02	2.46314e-10	680	595	1042	800	0.107	significant_after_spatial_adjustment	0	SOGA3	497	-	promoter
chr6:127796368	1.48087e-03	8.12516e-11	680	597	1042	755	0.153	significant_after_spatial_adjustment	0	SOGA3	492	-	promoter
chr6:127796381	2.86444e-03	7.50400e-13	680	553	1040	663	0.176	significant_after_spatial_adjustment	0	SOGA3	479	-	promoter
chr6:127796383	4.14811e-04	7.50400e-13	679	589	1039	689	0.204	significant_after_spatial_adjustment	0	SOGA3	477	-	promoter
chr6:127796391	1.16715e-04	1.48770e-14	645	521	1009	602	0.211	significant_after_spatial_adjustment	0	SOGA3	469	-	promoter
chr6:127796408	5.74242e-04	4.32987e-15	613	535	972	672	0.181	significant_after_spatial_adjustment	0	SOGA3	452	-	promoter
chr6:127796411	1.57680e-02	1.11022e-15	613	532	970	669	0.178	significant_after_spatial_adjustment	0	SOGA3	449	-	promoter
chr6:127796418	1.04508e-02	1.11022e-15	612	538	968	696	0.160	significant_after_spatial_adjustment	0	SOGA3	442	-	promoter
chr6:127796446	1.05152e-03	0.00000e+00	605	536	957	688	0.167	significant_after_spatial_adjustment	0	SOGA3	414	-	promoter
chr6:127796477	2.44147e-02	0.00000e+00	622	567	963	774	0.108	significant_after_spatial_adjustment	0	SOGA3	383	-	promoter
chr6:127796494	1.34410e-03	0.00000e+00	675	540	1022	620	0.193	significant_after_spatial_adjustment	0	SOGA3	366	-	promoter
chr6:127796499	4.45912e-03	0.00000e+00	678	609	1023	770	0.146	significant_after_spatial_adjustment	0	SOGA3	361	-	promoter
chr6:127796503	1.56612e-03	0.00000e+00	680	560	1025	686	0.154	significant_after_spatial_adjustment	0	SOGA3	357	-	promoter
chr6:127796526	2.40250e-02	0.00000e+00	683	635	1031	852	0.103	significant_after_spatial_adjustment	0	SOGA3	334	-	promoter
chr6:127796545	5.19360e-04	0.00000e+00	675	542	1032	619	0.203	significant_after_spatial_adjustment	0	SOGA3	315	-	promoter
chr6:127796553	1.50431e-03	0.00000e+00	677	548	1033	635	0.195	significant_after_spatial_adjustment	0	SOGA3	307	-	promoter
chr6:127796566	6.84971e-04	0.00000e+00	677	527	1033	612	0.186	significant_after_spatial_adjustment	0	SOGA3	294	-	promoter
chr6:127796574	1.77074e-06	0.00000e+00	1862	1491	3455	2186	0.168	significant_with_both_criteria	0	SOGA3	286	-	promoter
chr6:127796580	6.61370e-07	0.00000e+00	2800	2191	5460	3434	0.154	significant_with_both_criteria	0	SOGA3	280	-	promoter
chr6:127796587	5.32695e-06	0.00000e+00	2803	2127	5466	3307	0.154	significant_with_both_criteria	0	SOGA3	273	-	promoter
chr6:127796590	7.19170e-06	0.00000e+00	2811	2067	5468	3101	0.168	significant_with_both_criteria	0	SOGA3	270	-	promoter
chr6:127796599	1.45818e-04	0.00000e+00	2818	2029	5462	3092	0.154	significant_after_spatial_adjustment	0	SOGA3	261	-	promoter
chr6:127796611	1.02988e-04	0.00000e+00	2816	2188	5461	3498	0.136	significant_after_spatial_adjustment	0	SOGA3	249	-	promoter
chr6:127796623	4.38900e-06	0.00000e+00	2808	2060	5450	3126	0.160	significant_with_both_criteria	0	SOGA3	237	-	promoter
chr6:127796632	5.61867e-06	0.00000e+00	2810	2172	5450	3326	0.163	significant_with_both_criteria	0	SOGA3	228	-	promoter
chr6:127796640	2.31081e-08	0.00000e+00	2805	2150	5444	3283	0.163	significant_with_both_criteria	0	SOGA3	220	-	promoter
chr6:127796642	1.17856e-06	0.00000e+00	2807	2126	5433	3234	0.162	significant_with_both_criteria	0	SOGA3	218	-	promoter
chr6:127796647	7.24136e-08	0.00000e+00	2809	2113	5440	3156	0.172	significant_with_both_criteria	0	SOGA3	213	-	promoter
chr6:127796663	6.29356e-06	0.00000e+00	2800	2051	5421	3084	0.164	significant_with_both_criteria	0	SOGA3	197	-	promoter
chr6:127796668	2.30845e-04	0.00000e+00	2807	2184	5446	3531	0.130	significant_after_spatial_adjustment	0	SOGA3	192	-	promoter
chr6:127796671	9.18839e-07	0.00000e+00	2787	2105	5431	3262	0.155	significant_with_both_criteria	0	SOGA3	189	-	promoter
chr6:127796679	1.07812e-04	0.00000e+00	2312	1748	4309	2575	0.158	significant_after_spatial_adjustment	0	SOGA3	181	-	promoter
chr6:127796683	1.12441e-05	0.00000e+00	1900	1371	3206	1811	0.157	significant_with_both_criteria	1	SOGA3	177	-	promoter
chr6:127796700	3.73256e-04	0.00000e+00	1911	1497	3211	2062	0.141	significant_after_spatial_adjustment	0	SOGA3	160	-	promoter
chr6:127796704	2.62454e-05	0.00000e+00	1913	1427	3215	1912	0.151	significant_with_both_criteria	0	SOGA3	156	-	promoter
chr6:127796711	1.58895e-05	0.00000e+00	1918	1448	3219	1902	0.164	significant_with_both_criteria	0	SOGA3	149	-	promoter
chr6:127796715	1.62276e-04	0.00000e+00	1918	1475	3221	2027	0.140	significant_after_spatial_adjustment	0	SOGA3	145	-	promoter
chr6:127796736	1.43304e-05	0.00000e+00	1928	1411	3221	1856	0.156	significant_with_both_criteria	0	SOGA3	124	-	promoter
chr6:127796740	7.11025e-04	0.00000e+00	1927	1482	3218	2089	0.120	significant_after_spatial_adjustment	0	SOGA3	120	-	promoter
chr6:127796764	4.51050e-05	0.00000e+00	1164	810	1915	999	0.174	significant_after_spatial_adjustment	0	SOGA3	96	-	promoter
chr6:137245074	9.75918e-01	2.04611e-07	2842	67	4416	111	-0.002	significant_after_spatial_adjustment	0	SLC35D3	1674	+	exon
chr6:137245087	2.25873e-01	6.74210e-08	2841	166	4415	180	0.018	significant_after_spatial_adjustment	0	SLC35D3	1687	+	exon
chr6:137245120	5.43941e-04	7.60701e-08	2671	786	4190	897	0.080	significant_after_spatial_adjustment	0	SLC35D3	1720	+	exon
chr6:137245140	3.18971e-03	1.59922e-09	2694	1019	4177	1209	0.089	significant_after_spatial_adjustment	0	SLC35D3	1740	+	exon
chr6:137245147	8.45836e-02	1.92144e-09	2716	1059	4221	1319	0.077	significant_after_spatial_adjustment	0	SLC35D3	1747	+	exon
chr6:137245149	1.18935e-07	1.92144e-09	2722	923	4235	901	0.126	significant_with_both_criteria	0	SLC35D3	1749	+	exon
chr6:137245156	1.62014e-06	3.60532e-10	2816	1234	4385	1317	0.138	significant_with_both_criteria	0	SLC35D3	1756	+	exon
chr6:137245162	4.34836e-06	3.91161e-10	2808	1351	4363	1487	0.140	significant_with_both_criteria	0	SLC35D3	1762	+	exon
chr6:137245165	1.35822e-04	3.91161e-10	2823	1028	4390	1118	0.109	significant_after_spatial_adjustment	0	SLC35D3	1765	+	exon
chr6:137245179	1.26514e-06	1.05760e-09	2838	1269	4412	1406	0.128	significant_with_both_criteria	0	SLC35D3	1779	+	exon
chr6:137245201	3.43771e-05	1.98704e-10	2847	2232	4426	2932	0.122	significant_after_spatial_adjustment	0	SLC35D3	1801	+	exon
chr6:137245210	3.49365e-05	7.14022e-11	2851	1399	4430	1663	0.115	significant_after_spatial_adjustment	0	SLC35D3	1810	+	exon
chr6:137245222	2.39829e-03	7.14022e-11	2836	2061	4426	2672	0.123	significant_after_spatial_adjustment	0	SLC35D3	1822	+	exon
chr6:137245236	1.08914e-02	8.72036e-12	2315	1134	3621	1306	0.129	significant_after_spatial_adjustment	0	SLC35D3	1836	+	exon
chr6:137245251	2.49937e-01	7.03215e-13	826	551	1441	855	0.074	significant_after_spatial_adjustment	0	SLC35D3	1851	+	exon
chr6:137245270	6.07663e-04	2.64233e-14	1172	764	2221	1127	0.144	significant_after_spatial_adjustment	0	SLC35D3	1870	+	exon
chr6:137245288	2.98062e-04	1.44329e-15	1174	1037	2217	1706	0.114	significant_after_spatial_adjustment	0	SLC35D3	1888	+	exon
chr6:137245294	4.42430e-03	6.66134e-16	1173	1087	2217	1846	0.094	significant_after_spatial_adjustment	0	SLC35D3	1894	+	exon
chr6:137245311	2.27083e-04	6.66134e-16	1171	1048	2215	1677	0.138	significant_after_spatial_adjustment	0	SLC35D3	1911	+	exon
chr6:137245335	5.43941e-05	4.44089e-16	855	747	1676	1218	0.147	significant_after_spatial_adjustment	0	SLC35D3	1935	+	exon
chr6:137245339	2.92680e-03	0.00000e+00	942	840	1876	1438	0.125	significant_after_spatial_adjustment	0	SLC35D3	1939	+	exon
chr6:137245354	5.07861e-04	2.22045e-16	971	704	1912	1049	0.176	significant_after_spatial_adjustment	0	SLC35D3	1954	+	exon
chr6:137245375	7.54906e-01	2.89768e-14	968	902	1911	1716	0.034	significant_after_spatial_adjustment	0	SLC35D3	1975	+	exon
chr6:137245386	5.48686e-03	1.05915e-13	972	783	1912	1271	0.141	significant_after_spatial_adjustment	0	SLC35D3	1986	+	exon
chr6:137245408	1.49719e-03	2.83329e-13	974	649	1915	963	0.163	significant_after_spatial_adjustment	0	SLC35D3	2008	+	exon
chr6:137245411	1.28569e-01	2.83329e-13	973	794	1914	1399	0.085	significant_after_spatial_adjustment	0	SLC35D3	2011	+	exon
chr6:137245438	1.05919e-05	8.47733e-12	1812	1385	3584	2133	0.169	significant_with_both_criteria	0	SLC35D3	2038	+	exon
chr6:137245441	3.43171e-01	8.47733e-12	1170	1080	2271	1948	0.065	significant_after_spatial_adjustment	0	SLC35D3	2041	+	exon
chr6:137245516	3.54442e-03	8.73272e-10	1801	1536	3376	2612	0.079	significant_after_spatial_adjustment	0	SLC35D3	2116	+	exon
chr6:137245538	2.46439e-06	8.20028e-09	1743	1510	3298	2410	0.136	significant_with_both_criteria	0	SLC35D3	2138	+	exon
chr6:137245551	1.20037e-01	2.68698e-08	1806	1729	3370	3112	0.034	significant_after_spatial_adjustment	0	SLC35D3	2151	+	exon
chr6:137245575	3.39953e-03	1.55052e-07	1799	1239	3356	1940	0.111	significant_after_spatial_adjustment	0	SLC35D3	2175	+	exon
chr6:137245579	2.05827e-03	1.18496e-08	1804	1385	3353	2183	0.117	significant_after_spatial_adjustment	0	SLC35D3	2179	+	exon
chr6:137245597	6.93374e-03	2.82307e-08	541	370	1019	518	0.176	significant_after_spatial_adjustment	0	SLC35D3	2197	+	exon
chr6:166418957	1.06016e-01	3.56506e-09	1644	961	2644	1316	0.087	significant_after_spatial_adjustment	0	LINC00473	-17431	-	intergenic
chr6:166418970	1.42061e-05	3.08628e-09	2416	1894	3858	2638	0.100	significant_with_both_criteria	0	LINC00473	-17444	-	intergenic
chr6:166419012	7.20330e-02	9.93630e-09	2417	679	3855	894	0.049	significant_after_spatial_adjustment	1	LINC00473	-17486	-	intergenic
chr6:166419014	2.85029e-03	1.73548e-08	2416	508	3856	598	0.055	significant_after_spatial_adjustment	0	LINC00473	-17488	-	intergenic
chr6:166419029	7.89970e-03	4.22454e-07	2657	374	4308	415	0.044	significant_after_spatial_adjustment	0	LINC00473	-17503	-	intergenic
chr6:166419049	5.28646e-05	4.22454e-07	5473	2723	8761	3669	0.079	significant_after_spatial_adjustment	0	LINC00473	-17523	-	intergenic
chr6:166419056	3.83038e-04	4.22454e-07	5453	1895	8717	2362	0.077	significant_after_spatial_adjustment	0	LINC00473	-17530	-	intergenic
chr6:166419065	1.14366e-04	4.22454e-07	5443	1279	8684	1514	0.061	significant_after_spatial_adjustment	0	LINC00473	-17539	-	intergenic
chr6:166419138	1.47921e-02	4.22454e-07	5480	690	8761	812	0.033	significant_after_spatial_adjustment	0	LINC00473	-17612	-	intergenic
chr6:166419166	2.92877e-02	4.03547e-07	5497	741	8784	792	0.045	significant_after_spatial_adjustment	0	LINC00473	-17640	-	intergenic
chr7:44187181	9.03740e-01	3.28222e-07	1047	215	2172	357	0.041	significant_after_spatial_adjustment	0	MYL7	-6266	-	intron
chr7:44187195	7.91219e-05	3.28222e-07	1810	794	3472	1019	0.145	significant_after_spatial_adjustment	0	MYL7	-6280	-	intron
chr7:44187208	7.63097e-03	3.28222e-07	1814	867	3474	1295	0.105	significant_after_spatial_adjustment	0	MYL7	-6293	-	intron
chr7:44187259	3.20743e-05	1.73647e-07	1393	389	2757	506	0.096	significant_after_spatial_adjustment	0	MYL7	-6344	-	exon
chr7:44187277	2.72132e-05	9.26751e-07	1738	1216	2972	1783	0.100	significant_before_spatial_adjustment	0	MYL7	-6362	-	exon
chr7:63250044	1.88820e-01	1.06528e-07	680	243	1049	437	-0.059	significant_after_spatial_adjustment	0	DQ599799	42352	+	intergenic
chr7:63250058	2.03802e-02	4.94779e-08	1383	258	2258	563	-0.063	significant_after_spatial_adjustment	0	DQ599799	42366	+	intergenic
chr7:63250060	1.34640e-01	4.94779e-08	1383	177	2257	362	-0.032	significant_after_spatial_adjustment	0	DQ599799	42368	+	intergenic
chr7:63250064	9.54982e-01	4.94779e-08	1384	208	2255	341	-0.001	significant_after_spatial_adjustment	0	DQ599799	42372	+	intergenic
chr7:63250067	5.14061e-04	4.14228e-08	1382	630	2253	1257	-0.102	significant_after_spatial_adjustment	0	DQ599799	42375	+	intergenic
chr7:63250072	3.62897e-01	5.02525e-08	1374	216	2248	405	-0.023	significant_after_spatial_adjustment	0	DQ599799	42380	+	intergenic
chr7:63250074	1.58051e-01	5.02525e-08	1378	278	2263	545	-0.039	significant_after_spatial_adjustment	0	DQ599799	42382	+	intergenic
chr7:63250089	6.71037e-03	1.69909e-08	1358	716	2196	1321	-0.074	significant_after_spatial_adjustment	0	DQ599799	42397	+	intergenic
chr7:63250092	1.88214e-01	8.55503e-09	2195	926	3311	1613	-0.065	significant_after_spatial_adjustment	0	DQ599799	42400	+	intergenic
chr7:63250096	2.13555e-02	7.02380e-09	3563	1966	5213	3192	-0.061	significant_after_spatial_adjustment	0	DQ599799	42404	+	intergenic
chr7:63250100	1.06256e-03	7.02380e-09	3566	1114	5222	2031	-0.077	significant_after_spatial_adjustment	0	DQ599799	42408	+	intergenic
chr7:63250119	3.58686e-02	1.14458e-09	3562	1265	5215	2040	-0.036	significant_after_spatial_adjustment	0	DQ599799	42427	+	intergenic
chr7:63250138	1.36485e-04	1.14458e-09	3576	2934	5259	4597	-0.054	significant_after_spatial_adjustment	0	DQ599799	42446	+	intergenic
chr7:63250141	2.72621e-01	1.14458e-09	3561	834	5218	1290	-0.013	significant_after_spatial_adjustment	0	DQ599799	42449	+	intergenic
chr7:63250147	1.32457e-05	6.76429e-10	3536	1634	5204	2877	-0.091	significant_with_both_criteria	0	DQ599799	42455	+	intergenic
chr7:63250149	3.83250e-02	6.76429e-10	3537	912	5196	1606	-0.051	significant_after_spatial_adjustment	0	DQ599799	42457	+	intergenic
chr7:63250151	1.67749e-02	5.18960e-10	3509	937	5156	1585	-0.040	significant_after_spatial_adjustment	0	DQ599799	42459	+	intergenic
chr7:63250160	6.46424e-03	4.40479e-10	3520	829	5150	1411	-0.038	significant_after_spatial_adjustment	0	DQ599799	42468	+	intergenic
chr7:63250165	3.50894e-03	4.40479e-10	3541	1061	5194	1729	-0.033	significant_after_spatial_adjustment	0	DQ599799	42473	+	intergenic
chr7:63250169	1.35939e-02	4.40479e-10	3558	852	5216	1464	-0.041	significant_after_spatial_adjustment	0	DQ599799	42477	+	intergenic
[truncated: 4,170 more rows]

## Sheet: Sex_associated_DMCs_outside_DMR
# A list of CpG sites that were associated with sex (0=male, 1=female) as individual DMCs outside DMRs
# Columns D-G contain total coverages and the numbers of methylated reads in each group (summed over all samples). Meth.diff is the coverage-corrected mean methylation difference
	P value	Spatially adjusted P	total.1	meth.1	total.0	meth.0	Meth.diff	Nearest gene	Distance to nearest gene	Nearest gene strand	DMC genomic part
chr1:1109934	2.71807e-07	0.00175331	8902	4789	13727	8330	-0.069	TTLL10	650	+	promoter
chr1:3624162	1.04611e-05	0.000179587	1249	263	2224	273	0.088	TP73	9554	+	exon
chr1:4660253	1.75648e-05	0.00856125	1050	350	1292	591	-0.124	AJAP1	-54852	+	intergenic
chr1:7844775	2.33248e-05	0.00516369	10164	3696	16122	4766	0.068	PER3	63	+	promoter
chr1:16818667	2.49397e-05	0.00654632	2198	2037	3284	3133	-0.027	CROCCP3	530	-	promoter
chr1:23750863	1.31312e-05	0.616007	2998	122	5055	86	0.024	TCEA3	399	-	promoter
chr1:27718495	1.28199e-05	0.156874	3295	1127	5731	1562	0.069	GPR3	-653	+	promoter
chr1:45452722	2.11095e-05	7.48458e-06	1233	849	1982	1153	0.107	EIF2B3	-329	-	promoter
chr1:52424193	5.32704e-07	0.28151	1556	1498	2429	2195	0.059	RAB3B	32244	-	intron
chr1:54941132	2.01623e-05	0.0291953	8868	1816	14683	2336	0.046	ACOT11	-66798	+	intergenic
chr1:104760358	1.62891e-05	0.126003	1073	987	1944	1879	-0.047	LOC100129138	144715	+	intergenic
chr1:147532557	2.19439e-05	0.0407818	4705	536	7584	561	0.04	TRNA_Asn	-11718	-	intergenic
chr1:151085758	8.8676e-07	0.03991	2240	465	1951	648	-0.125	GABPB2	20092	+	intron
chr1:153978285	2.33384e-05	0.176768	5499	5342	8605	8436	-0.009	RPS27	15048	+	intron
chr1:155098825	9.55007e-06	8.83613e-07	5972	650	9521	672	0.038	EFNA1	-1524	+	intergenic
chr1:156828454	1.98808e-06	1.5931e-05	2815	825	4998	1070	0.079	INSRR	259	-	promoter
chr1:173990095	4.30089e-06	6.46532e-05	5078	3075	7364	4879	-0.057	RC3H1	-27886	-	intergenic
chr1:213724134	1.69961e-05	0.0527996	3648	2735	5683	4421	-0.028	LINC00538	-373958	+	intergenic
chr1:235113548	9.80627e-06	0.0124935	761	677	1296	1227	-0.057	BC016972	-13803	-	intergenic
chr1:244946790	3.48358e-06	0.225442	961	867	1542	1470	-0.051	COX20	-51849	+	intergenic
chr2:71559177	2.24048e-05	0.553302	2870	232	4906	227	0.035	ZNF638	294	+	promoter
chr2:71620813	1.3008e-05	0.0242939	3907	3795	5838	5758	-0.015	ZNF638	-2338	+	intron
chr2:74668672	8.35024e-06	5.83761e-06	3248	1800	4996	2396	0.075	RTKN	389	-	promoter
chr2:74743902	2.60052e-05	0.00936047	5612	1504	9207	1987	0.052	TLX2	2308	+	exon
chr2:75426043	2.67529e-06	0.0150802	623	376	1013	438	0.171	TACR1	603	-	promoter
chr2:85639560	1.2993e-05	0.000342355	2710	1189	4531	2271	-0.062	CAPG	1638	-	intron
chr2:88272798	1.72437e-05	0.669469	1156	725	1651	1234	-0.12	RGPD1	12512	-	intron
chr2:97151766	4.46726e-07	4.74256e-06	4574	1542	7369	1903	0.079	NEURL3	19329	-	intergenic
chr2:97219027	7.13938e-06	0.012555	806	728	1128	928	0.081	ARID5A	15413	+	intergenic
chr2:105459135	1.17557e-05	0.278881	3813	37	6251	173	-0.018	LOC100506421	8800	-	intron
chr2:110096325	2.23096e-06	0.00193261	3849	3250	6534	5008	0.078	MIR4266	-166245	-	intron
chr2:139635587	5.75748e-06	0.00401349	3117	2745	4728	4299	-0.029	YY1P2	-19307	+	intergenic
chr2:150801916	2.10963e-08	0.124959	919	711	1270	1161	-0.141	U6	-334629	-	intergenic
chr2:182521248	1.02667e-05	0.000398814	12476	3049	20159	4184	0.037	CERKL	587	-	promoter
chr2:182521297	1.21691e-05	0.000398814	12388	1968	20044	2523	0.033	CERKL	538	-	promoter
chr2:220376429	1.06732e-07	0.00334196	3578	966	5899	1192	0.068	ASIC4	-2463	+	intergenic
chr2:237298013	1.38271e-05	4.8873e-06	1762	1368	2590	2229	-0.084	IQCA1	114328	-	intron
chr2:242640449	3.09741e-06	0.192723	3111	2056	4985	2914	0.076	ING5	-1007	+	intergenic
chr2:243015191	7.26324e-06	1.13855e-05	739	554	1195	976	-0.067	LOC728323	-15653	+	intergenic
chr3:30965131	3.35731e-06	0.166437	1366	1243	2128	2042	-0.05	GADL1	-28979	-	intergenic
chr3:32888813	2.03982e-05	7.29632e-05	3238	2609	5417	4663	-0.055	TRIM71	29305	+	intron
chr3:47723901	4.767e-06	0.182632	2724	2632	4252	4183	-0.018	SMARCC1	-1904	-	intron
chr3:55274914	1.50882e-05	4.59149e-05	1056	935	2026	1873	-0.039	WNT5A	240048	-	intergenic
chr3:71804881	3.13719e-06	0.000271672	7924	2733	14382	3975	0.069	EIF4E3	-958	-	promoter
chr3:85621303	2.43485e-05	0.0325584	866	327	1272	670	-0.149	CADM2	67096	+	intron
chr3:128151339	1.8423e-05	3.06339e-06	6472	1153	10661	1376	0.049	DNAJB8	30750	-	intergenic
chr3:134125870	5.62345e-06	0.00505072	4418	766	6699	835	0.049	MIR4788	-30799	+	intergenic
chr3:157812152	8.00554e-06	0.0172604	7436	1803	12149	2350	0.049	SHOX2	11801	-	intergenic
chr3:169530621	1.72871e-05	0.0134225	2599	226	4030	179	0.043	LRRC34	-48	-	promoter
chr4:95163475	2.49496e-05	0.00507605	1144	1071	1896	1850	-0.04	SMARCAD1	-10970	+	intron
chr4:143891546	1.7751e-06	8.08585e-07	1649	1350	2396	2099	-0.057	INPP4B	-123943	-	intergenic
chr4:148652209	2.5669e-05	0.00443437	5063	2317	8317	3138	0.08	ARHGAP10	-1244	+	intergenic
chr4:183061777	3.52617e-06	0.00577724	3775	586	6117	490	0.075	TENM3	-3363	+	exon
chr4:183065267	5.27657e-06	0.643189	13054	153	20677	468	-0.011	TENM3	129	+	promoter
chr5:5495362	2.27921e-05	0.283918	972	655	1634	923	0.109	KIAA0947	72578	+	intergenic
chr5:137911877	9.2767e-06	0.491021	1237	900	1848	1551	-0.112	HSPA9	-560	-	promoter
chr5:150020117	2.12617e-05	8.10119e-06	2658	357	4038	754	-0.052	SYNPO	-90	+	promoter
chr5:153901054	1.50449e-06	0.000409919	5335	3459	9458	5359	0.082	HAND1	-43231	-	intergenic
chr5:177592656	2.48115e-05	0.00948693	3909	1841	6912	2408	0.123	NHP2	-11696	-	intergenic
chr6:502040	5.54261e-06	0.0164387	1086	901	1713	1224	0.115	IRF4	104986	+	intron
chr6:15204211	2.6529e-05	0.342786	4035	3706	6031	5724	-0.031	JARID2	-41523	+	intergenic
chr6:17280572	3.83499e-07	1.76836e-06	3923	2166	6567	3085	0.082	RBM24	-1237	+	intergenic
chr6:26755473	3.06016e-06	3.06016e-06	638	219	1170	228	0.148	TRNA_Und	2845	+	intergenic
chr6:27059942	1.24826e-05	0.0465721	8813	306	14201	808	-0.022	TRNA_Pro	423	+	promoter
chr6:27245758	9.96787e-06	0.126693	6426	4616	10117	6400	0.086	TRNA_Val	2364	-	intergenic
chr6:27524906	1.09811e-05	0.00470389	1254	384	2253	467	0.099	TRNA_Ser	-3634	-	intergenic
chr6:33544618	1.67492e-05	0.00840439	4383	3928	6675	6190	-0.031	BAK1	-1394	-	intron
chr6:34500845	8.42942e-06	0.00388827	656	594	1055	1032	-0.073	PACSIN1	18198	+	exon
chr6:35464162	1.84208e-05	3.96046e-06	1165	764	2042	1099	0.118	TEAD3	700	-	promoter
chr6:41903576	4.69232e-06	0.000806248	691	248	1153	268	0.126	CCND3	5569	-	exon
chr6:72892663	1.14961e-05	0.699992	5003	86	7814	44	0.012	RIMS1	678	+	promoter
chr6:80657150	1.19719e-05	0.682572	5787	48	10455	26	0.006	ELOVL4	166	-	promoter
chr6:85475929	2.16419e-06	0.000861026	3447	107	5192	329	-0.032	TBX18	-1976	-	intergenic
chr6:116779620	2.57881e-05	0.031751	877	819	1470	1430	-0.039	FAM26F	-2913	+	intergenic
chr7:4823971	5.52661e-06	0.542448	1095	1027	1635	1594	-0.037	AP5Z1	-3886	+	exon
chr7:8146771	3.72968e-09	6.67391e-05	1042	459	1023	634	-0.179	ICA1	128800	-	intergenic
chr7:26193138	2.30527e-05	0.00208914	4156	1830	7756	2842	0.074	NFE2L3	1293	+	intron
chr7:28447958	3.61599e-06	1.62391e-06	4590	1678	7252	2134	0.071	BC087859	-1037	+	intron
chr7:64404016	1.62067e-05	0.151521	2216	1973	3575	3312	-0.036	ZNF273	40387	+	intergenic
chr7:100253971	2.44791e-05	0.656538	5918	370	9115	888	-0.035	ACTL6B	114	-	promoter
chr7:151372701	5.1207e-06	0.17894	1044	998	1475	1310	0.068	PRKAG2	-43358	-	exon
chr7:154706027	4.16196e-06	0.356325	1363	228	2116	551	-0.093	LOC100132707	-14200	+	intergenic
chr7:155624194	8.56249e-06	0.469174	1238	1137	2208	2097	-0.031	SHH	-19228	-	intergenic
chr8:17772224	7.35935e-06	0.037088	2221	2080	3275	3147	-0.024	FGL1	-4351	-	intergenic
chr8:20144309	5.58876e-07	6.51856e-06	1724	1505	2533	2334	-0.048	LZTS1-AS1	11027	+	intron
chr8:29205691	1.64023e-05	0.000699249	4478	3445	7498	5202	0.076	DUSP4	632	-	promoter
chr8:142156832	1.82666e-05	0.0630269	850	677	1355	1197	-0.087	DENND3	10177	+	intron
chr9:36522151	1.7158e-05	0.000805212	725	586	1144	1016	-0.08	MELK	-50708	+	intergenic
chr9:68379736	9.11438e-06	6.00131e-05	4695	3459	7881	5116	0.088	AK308561	-30262	+	intergenic
chr9:68410659	1.51371e-05	0.000933657	2838	2000	4493	2730	0.097	AK308561	663	+	promoter
chr9:72027756	5.78598e-06	0.0410222	3659	614	6557	728	0.057	FAM189A2	37106	+	intergenic
chr9:94542486	1.13545e-05	0.221865	2160	2018	3128	3019	-0.031	MIR3910-2	-143860	-	intron
chr9:123656989	1.96175e-06	0.000157063	1778	1530	2948	2248	0.098	PHF19	-17384	-	intergenic
chr9:128799447	2.32579e-05	0.000200905	5311	2477	8622	3389	0.073	PBX3	121484	+	intergenic
chr9:129524925	8.47041e-06	0.0386025	1701	1581	2400	2309	-0.033	ZBTB43	-42360	+	intergenic
chr9:132413422	3.43484e-06	0.0303651	874	783	1445	1379	-0.058	ASB6	-8975	-	intergenic
chr9:136399412	3.21483e-06	7.35636e-06	6146	669	10398	699	0.042	ADAMTSL2	-563	+	promoter
chr9:138710676	4.11121e-06	0.476738	2272	2158	3195	3139	-0.033	CAMSAP1	64249	-	intron
chr9:140152079	2.40053e-05	0.0162653	3007	2880	4886	4772	-0.019	NELFB	2322	+	intron
chr10:5914709	1.43638e-05	0.0820568	834	755	1464	1406	-0.055	AK129672	-8464	-	intron
chr10:27529909	1.03437e-05	0.871879	1116	113	2197	106	0.053	ACBD5	-102	-	promoter
chr10:72218911	3.14112e-06	0.000201411	12546	3368	19626	4204	0.054	NODAL	-17447	-	intergenic
chr10:76573241	1.90233e-05	0.000132132	4137	1811	7128	2564	0.078	KAT6B	-12930	+	intergenic
chr10:77872135	2.69428e-05	0.0466371	2030	1520	3667	2393	0.096	Metazoa_SRP	129937	-	intron
chr10:86016610	1.69733e-05	0.0033898	2945	1889	4863	2720	0.082	RGR	11803	+	intron
chr10:87966133	1.04314e-05	0.0010931	848	780	1363	1315	-0.045	MIR346	58413	-	exon
chr10:102391610	1.8415e-05	0.000180975	4505	3536	6586	5579	-0.062	HIF1AN	95971	+	intergenic
chr10:102778710	3.24831e-06	0.00522501	3184	2050	5181	2844	0.095	PDZD7	12205	-	exon
chr10:111766927	9.58474e-06	3.53521e-06	3893	2114	7115	3254	0.086	ADD3	-784	+	promoter
chr10:112839041	5.17116e-06	1.2241e-05	2225	815	3531	890	0.114	ADRA2A	2253	+	exon
chr10:135052004	9.35292e-06	0.00042889	2955	2854	4875	4578	0.027	VENTX	598	+	promoter
chr11:280727	2.45098e-05	0.31904	8072	470	12554	535	0.016	NLRP6	2159	+	exon
chr11:1112801	7.28605e-06	0.00572591	3569	3008	5517	4177	0.086	MUC2	37928	+	intergenic
chr11:9405763	1.61689e-05	0.134813	5318	4090	8488	5975	0.065	IPO7	-406	+	promoter
chr11:65779745	4.04644e-06	0.0247551	3050	1584	5216	2310	0.076	CST6	285	+	promoter
chr11:66081004	2.55148e-05	0.000865236	3738	910	6139	1104	0.064	CD248	3512	-	intergenic
chr11:75872458	8.09096e-06	1.11e-06	5076	1759	8504	2369	0.068	WNT11	45085	-	intergenic
chr11:76849011	1.18095e-06	0.00627453	17685	6714	28054	9200	0.052	MYO7A	9703	+	intron
chr11:115375208	2.69693e-06	0.744341	712	40	1066	139	-0.074	CADM1	34	-	promoter
chr11:119846435	5.13963e-06	9.99086e-05	3295	1388	5518	1831	0.089	TRIM29	146267	-	intergenic
chr11:134632115	1.41782e-05	0.153197	587	414	1043	899	-0.157	AK125040	26278	+	exon
chr12:6876687	8.105e-07	0.00110229	5742	1615	9284	2169	0.048	MLF2	-47	-	promoter
chr12:8108082	2.15036e-06	0.000381962	1651	932	3085	1425	0.103	SLC2A3	-19191	-	intergenic
chr12:14720974	2.34814e-05	0.149177	7326	1871	11479	2194	0.064	PLBD1	-184	-	promoter
chr12:54500275	3.80883e-06	0.14595	5579	2893	10060	3921	0.129	LOC100240734	4284	+	intron
chr12:132899961	7.78362e-06	0.502561	7840	80	12518	256	-0.01	GALNT9	5945	-	intron
chr12:132929870	1.955e-06	0.000420891	12021	8760	18289	14133	-0.044	GALNT9	-23966	-	intergenic
chr13:20692632	1.69896e-05	0.233121	2910	66	5225	35	0.016	GJA3	24796	-	intergenic
chr13:21872770	1.44736e-05	0.555732	4774	225	7816	190	0.023	MIPEPP3	508	+	promoter
chr13:23500026	1.77119e-05	0.0356691	7603	6023	12770	9457	0.052	BASP1P1	-27707	-	intergenic
chr13:95971887	2.29049e-05	0.390031	2702	2598	4350	4276	-0.021	ABCC4	-18201	-	intergenic
chr14:55707778	9.09917e-06	0.00334254	6270	3399	10397	4713	0.089	FBXO34	-30243	+	intergenic
chr14:55906370	2.22478e-05	0.0718107	1025	980	1386	1246	0.057	TBPL2	894	-	promoter
chr14:75077891	2.36037e-05	2.52286e-05	8941	3224	14673	4503	0.054	LTBP2	1144	-	intron
chr14:89970010	6.98285e-06	0.000158087	4365	779	6794	1558	-0.051	FOXN3-AS2	-72550	+	intron
chr14:102772667	2.25907e-06	0.76893	1150	1052	1643	1577	-0.045	MOK	-1131	-	intergenic
chr14:105011976	2.17856e-05	0.00288188	2489	1549	4446	3113	-0.078	AX746996	-32564	-	intergenic
chr14:105996177	6.99247e-07	0.409395	1047	104	1730	91	0.047	TMEM121	1007	+	intron
chr14:106377544	1.31141e-05	0.00411876	3574	2102	5678	3776	-0.077	KIAA0125	2830	+	intron
chr15:20500216	6.90265e-06	0.000975467	2623	1514	3687	2335	-0.056	CHEK2P2	12221	+	intergenic
chr15:32810465	1.35114e-05	0.00423325	1250	1026	1746	1289	0.083	WHAMMP1	15478	-	intergenic
chr15:45422432	1.11726e-05	0.000940211	8769	4898	13931	6982	0.057	DUOX1	242	+	promoter
chr15:63290305	2.49891e-05	0.0103338	1885	442	2744	943	-0.109	TPM1	-44533	+	intergenic
chr15:68549297	5.15276e-06	0.000551163	5404	996	8755	1171	0.051	CLN6	148	-	promoter
chr15:101715787	2.00264e-05	0.0262406	15290	1143	23534	2398	-0.027	CHSY1	12480	-	intergenic
chr16:1170527	3.38417e-07	0.16184	2286	1994	3726	3447	-0.053	C1QTNF8	-24284	-	intergenic
chr16:2908934	1.5316e-05	1.00872e-06	2102	652	3531	1464	-0.104	PRSS22	-764	-	promoter
chr16:2932050	8.37249e-06	9.08917e-07	15126	1032	23364	2357	-0.033	FLYWCH2	-1146	+	intergenic
chr16:2932055	2.30535e-06	9.08917e-07	15138	725	23366	1876	-0.032	FLYWCH2	-1141	+	intergenic
chr16:2932063	4.34793e-06	9.08917e-07	14920	1330	23006	2927	-0.038	FLYWCH2	-1133	+	intergenic
chr16:2932085	2.05964e-06	0.000113959	15139	590	23336	1474	-0.024	FLYWCH2	-1111	+	intergenic
chr16:4307789	2.65672e-05	0.119521	2300	1100	3534	1993	-0.086	LOC100507501	-4000	-	exon
chr16:31226164	2.6865e-06	0.00154271	4224	189	7151	145	0.024	TRIM72	824	+	promoter
chr16:31439586	5.84157e-06	0.0417327	1798	1279	2997	1751	0.127	COX6A2	164	-	promoter
chr16:31579976	1.7055e-05	0.392892	2032	1616	3323	2306	0.101	YBX3P1	870	-	promoter
chr16:56382545	1.55537e-05	0.0674869	845	801	1177	1008	0.092	AMFR	54486	-	intron
chr16:81763758	3.88943e-07	0.25515	1347	987	2366	1921	-0.079	BC040927	-8921	+	intergenic
chr16:83738955	1.96707e-05	0.0385101	743	636	1395	1281	-0.062	HSBP1	-102553	+	intron
chr16:85241278	1.79101e-05	0.158895	1635	1511	2384	2297	-0.039	LOC400548	70524	+	intergenic
chr17:2194734	1.16132e-05	0.082709	3192	2938	4956	4687	-0.025	SMG6	12080	-	intron
chr17:18404048	2.52082e-05	0.0125619	754	629	1162	1061	-0.079	USP32P2	20519	-	intergenic
chr17:18669164	6.26652e-06	0.0395116	3067	2842	4977	4748	-0.027	TVP23B	-15418	+	intron
chr17:21367923	2.46858e-06	0.000164103	3666	2285	6009	3050	0.116	KCNJ12	49270	+	intergenic
chr17:29886817	3.87604e-06	0.433293	6216	194	10580	193	0.013	MIR193A	-198	+	promoter
chr17:42590528	2.43787e-05	0.0887586	723	636	1082	1029	-0.071	GPATCH8	-9572	-	intergenic
chr17:47967879	1.19399e-05	0.00438685	3547	1497	5721	1896	0.091	TAC4	-42501	-	intergenic
chr17:48065566	1.55331e-05	0.299373	6461	98	10555	87	0.007	DLX3	7023	-	intergenic
chr17:72341245	1.7092e-05	0.0219873	852	748	1422	1324	-0.053	BTBD17	16714	-	intron
chr17:75651123	2.26315e-05	2.65692e-05	8154	1396	13714	1804	0.04	LOC100507351	108102	+	intergenic
chr17:76320614	2.07208e-05	0.145392	4170	316	6715	711	-0.03	SOCS3	34563	-	intergenic
chr18:6414061	8.29233e-06	0.000591494	9307	2052	15348	2457	0.06	L3MBTL4	850	-	promoter
chr18:11147363	7.60837e-06	1.78193e-05	12359	1018	19776	1017	0.031	PIEZO2	1399	-	intron
chr18:11750957	1.2188e-06	0.000834472	3940	2904	6659	4248	0.099	GNAL	-514	+	promoter
chr18:28620915	2.26638e-07	0.185485	4349	1005	6932	1101	0.072	DSC3	1867	-	intron
chr18:35056608	9.42439e-06	0.0701215	2107	1559	4437	2995	0.065	CELF4	89393	-	intron
chr18:44336186	1.84001e-05	0.0784083	5508	164	8515	420	-0.02	ST8SIA5	854	-	promoter
chr18:47720722	1.22666e-05	0.437959	1388	80	2359	47	0.038	MYO5B	730	-	promoter
chr18:59853432	2.20562e-05	0.00599994	4820	2228	7334	3910	-0.071	PIGN	858	-	promoter
chr18:71336725	1.28037e-05	0.00239667	3407	3178	5323	5044	-0.015	LOC100505817	344551	+	intergenic
chr18:74964214	2.61149e-06	9.85991e-06	11053	3371	17316	4057	0.071	GALR1	2208	+	intron
chr19:921342	1.83648e-05	0.0807735	5778	1754	9251	2194	0.066	KISS1R	4002	+	intergenic
chr19:1331428	3.12803e-06	7.06293e-07	2165	1715	3360	2394	0.08	MUM1	-23548	+	intergenic
chr19:2457976	9.74674e-06	0.0947976	2490	2370	3548	3480	-0.029	LMNB2	-1011	-	intergenic
chr19:2901766	2.57706e-05	0.00015724	2491	1410	3663	2405	-0.091	ZNF57	872	+	promoter
chr19:3365524	1.89278e-05	0.00347567	4537	2630	7749	4754	-0.034	NFIC	-1041	+	intron
chr19:4550840	2.59216e-05	0.541061	2955	2790	4602	4426	-0.018	SEMA6B	8932	-	exon
chr19:12912019	1.94075e-05	0.000866333	7438	343	11533	846	-0.027	PRDX2	706	-	promoter
chr19:12912060	8.51367e-06	0.00282932	7420	179	11530	549	-0.023	PRDX2	665	-	promoter
chr19:17412176	1.49813e-06	0.127572	1868	1787	2898	2858	-0.03	ABHD8	2107	-	exon
chr19:18670883	1.44413e-05	0.237303	1617	976	2302	1631	-0.105	KXD1	-1449	+	intron
chr19:19221668	5.45347e-06	0.00324251	1340	975	2253	1359	0.124	SLC25A42	14918	+	exon
chr19:19655887	2.0937e-05	0.00505345	908	692	1712	1066	0.139	CILP2	6815	+	exon
chr19:24182913	1.70224e-05	0.00610428	877	642	1217	1019	-0.105	AK092080	-33334	+	intergenic
chr19:46908939	1.61214e-06	3.90713e-06	1661	738	3175	1062	0.11	CCDC8	7981	-	intergenic
chr19:46915351	1.51112e-05	0.00557147	1262	1044	2157	1447	0.156	CCDC8	1569	-	exon
chr19:47234935	1.60346e-05	0.000519629	706	128	1055	313	-0.115	FKRP	-14368	+	intron
chr19:49930798	7.52179e-06	1.07e-05	5528	4135	9141	6078	0.083	LOC100507003	1112	+	exon
chr19:50655273	2.28508e-05	0.000119224	786	692	1439	1357	-0.063	IZUMO2	11266	-	intergenic
chr19:54879420	4.33243e-06	0.000959374	2359	1303	3557	2318	-0.099	LAIR1	-2700	-	intron
chr19:55649676	2.02421e-05	0.0212988	4137	2737	7901	4596	0.08	TNNT1	10931	-	intron
chr19:55896166	1.49038e-05	0.000613292	3300	734	5108	1540	-0.079	TMEM238	-540	-	promoter
chr19:56002454	1.46463e-06	0.0181627	2246	1576	3819	2269	0.108	SSC5D	2586	+	intron
chr19:56593140	2.27521e-06	0.0319024	1122	209	1284	364	-0.097	ZNF787	39510	-	intergenic
chr19:56621109	2.3821e-05	0.56243	912	669	1543	1211	-0.051	ZNF787	11541	-	intron
chr20:2675411	1.60638e-05	0.0107387	7314	1703	12414	2223	0.054	EBF4	1889	+	intron
chr20:23028732	7.55305e-06	1.71813e-06	2762	557	4982	620	0.077	AX747264	49	-	promoter
chr20:42928117	9.58675e-06	0.0032844	1768	1543	2627	2443	-0.057	FITM2	11773	-	intergenic
chr20:61718187	2.75e-05	0.0715959	1513	1260	2393	2085	-0.039	HAR1A	-14457	+	intergenic
chr21:47717408	2.0736e-05	0.245877	3924	60	6683	28	0.011	YBEY	11143	+	intron
chr22:17489130	2.66319e-05	0.151469	6747	6150	10947	9649	0.03	GAB4	-19	-	promoter
chr22:19434819	3.67978e-06	0.5947	3575	133	6217	108	0.02	HIRA	937	-	promoter
chr22:24145336	1.22613e-05	1.29087e-05	1013	899	1398	1075	0.119	SMARCB1	11395	+	intron
chr22:25081969	1.86713e-05	0.0501037	1047	125	1665	79	0.072	POM121L10P	-26856	-	intergenic
chr22:30901338	1.90284e-05	0.0549701	3449	1539	5387	1949	0.084	SEC14L4	361	-	promoter
chr22:38200550	2.60846e-05	0.00228806	4494	935	7304	1197	0.044	H1F0	-564	+	promoter
chr22:46326986	1.46085e-05	0.000654449	1622	440	2455	927	-0.106	WNT7B	41259	-	exon
chr1:17186290	1.96211e-05	3.50411e-06	8149	4883	14593	7867	0.06	TRNA_Pseudo	-403	+	promoter
chr5:77269822	3.25711e-06	8.84909e-05	766	635	1251	801	0.189	TRNA_Pseudo	49027	-	intergenic
chr6:27253062	9.12456e-11	0.000279118	2123	1697	4170	2715	0.148	TRNA_Pseudo	1200	+	intergenic
chr1:149145130	8.6144e-06	0.00662795	5294	934	8692	999	0.061	TRNA_His	10770	-	intergenic
chr6:90763697	1.58805e-05	0.0175701	883	799	1385	1321	-0.049	7SK	-52473	-	intron
chr18:45334311	1.20535e-05	0.0151899	3810	3729	5459	5187	0.029	7SK	82635	+	intergenic
chr4:1568408	2.07727e-05	4.46609e-06	3573	630	5878	1535	-0.085	AX748388	9559	-	intergenic
chr5:42943138	1.43689e-06	1.43689e-06	2056	1611	3742	2492	0.118	AK056817	50298	-	intergenic
chr10:44163405	6.0857e-06	0.00740721	1622	1189	2463	1538	0.109	ZNF32	-19080	-	intron
chr11:2883622	7.6567e-06	0.220841	2779	237	4629	240	0.033	KCNQ1DN	-7641	+	intergenic
chr14:70014544	6.98686e-06	5.24047e-05	5003	1616	7843	2016	0.066	CCDC177	25796	-	intergenic
chr14:107183415	7.09366e-06	4.26138e-05	2697	41	3228	146	-0.03	LOC90925	76378	-	exon
chr19:13119778	9.21554e-07	4.5829e-05	1314	1012	2248	1479	0.112	NFIX	13196	+	intron
chr19:58874619	2.31847e-05	0.30406	2250	234	3492	201	0.046	ZNF497	-406	-	promoter
chr20:29523128	9.19321e-11	0.0336373	5381	3630	8368	6851	-0.144	Y_RNA	20675	-	intergenic
chr20:29523192	5.28305e-07	0.00678388	4821	4041	7380	5494	0.094	Y_RNA	20611	-	intergenic
chr21:38377977	1.00599e-05	0.000849093	6724	5920	10346	8461	0.063	RIPPLY3	-473	+	promoter
chr22:49485704	1.90959e-05	0.000127435	1128	1087	1583	1405	0.076	LOC100128946	223124	+	intergenic
chr1:157948755	1.43129e-05	4.35795e-07	4342	2428	7370	3384	0.1	KIRREL	-14308	+	intergenic
chr2:133015195	2.69813e-05	1.06827e-08	1603	612	3016	706	0.148	ANKRD30BL	348	-	promoter
chr2:133015223	1.34212e-07	3.83106e-09	2650	753	4858	682	0.144	ANKRD30BL	320	-	promoter
chr2:133015244	2.05042e-07	1.38861e-10	2644	681	4861	617	0.131	ANKRD30BL	299	-	promoter
chr2:133015268	4.62365e-08	3.68805e-12	2629	947	4844	956	0.163	ANKRD30BL	275	-	promoter
chr2:133015275	7.00497e-08	3.68805e-12	2519	765	4620	763	0.139	ANKRD30BL	268	-	promoter
chr2:133015282	2.50158e-09	1.39833e-12	2628	779	4855	707	0.151	ANKRD30BL	261	-	promoter
chr2:133015285	2.01043e-09	1.39833e-12	2625	870	4853	856	0.155	ANKRD30BL	258	-	promoter
chr2:133015291	2.84788e-09	1.39833e-12	2617	1089	4821	1125	0.183	ANKRD30BL	252	-	promoter
chr2:133015309	9.12627e-09	1.39833e-12	2148	667	4075	688	0.142	ANKRD30BL	234	-	promoter
chr2:133015333	6.54475e-09	3.03702e-12	2366	1142	4422	1242	0.202	ANKRD30BL	210	-	promoter
chr2:133015352	7.48794e-11	1.57319e-13	2360	885	4424	945	0.161	ANKRD30BL	191	-	promoter
chr2:133015356	2.96115e-08	1.31783e-13	2357	1396	4422	1822	0.18	ANKRD30BL	187	-	promoter
chr2:133015375	5.58774e-07	8.00471e-14	1015	325	1850	293	0.162	ANKRD30BL	168	-	promoter
chr5:156570598	1.79451e-07	5.88773e-08	6036	146	10757	108	0.014	MED7	-678	-	promoter
chr5:156570610	1.65768e-05	5.88773e-08	6037	100	10771	70	0.01	MED7	-690	-	promoter
chr10:126481157	1.46755e-05	5.1571e-12	6042	474	10223	520	0.028	METTL10	-719	-	promoter
chr10:126481159	1.14653e-05	5.1571e-12	6047	591	10225	671	0.032	METTL10	-721	-	promoter
chr21:30391471	2.56227e-08	2.64293e-09	6632	176	11348	60	0.021	RWDD2B	215	-	promoter
chr21:30391497	1.14821e-05	2.64293e-09	6650	184	11368	83	0.02	RWDD2B	189	-	promoter
chr21:30391510	1.46537e-06	2.64293e-09	6650	167	11367	70	0.019	RWDD2B	176	-	promoter
chr21:30391522	1.94584e-06	2.64293e-09	6648	176	11356	84	0.019	RWDD2B	164	-	promoter
chr21:30391630	1.61546e-06	2.498e-14	11760	128	19877	55	0.008	RWDD2B	56	-	promoter
chr19:13133385	3.98045e-06	7.79607e-08	8605	1184	17552	1814	0.034	NFIX	-1400	+	intron
chr19:13133497	6.72759e-07	3.57566e-08	8522	3382	17335	5789	0.063	NFIX	-1288	+	intron
chr20:29524825	1.40099e-08	8.26974e-11	6705	939	20957	1451	0.071	Y_RNA	18978	-	intergenic
chr20:29524937	6.62299e-20	8.26974e-11	1093	514	2170	338	0.315	Y_RNA	18866	-	intergenic

## Sheet: Sex_associated_DMRs_summary
# A summary of sex-associated DMRs
	Region size	Number of CpG sites with evidence of differential methylaiton	Positive	Negative	Site with max difference	Max difference	Nearest gene	Distance to nearest gene	Nearest gene strand	DMC genomic part
chr1:1099982-chr1:1100126	144	14	14	0	chr1:1100091	0.163	MIR200B	-2393	+	intergenic
chr1:2121376-chr1:2121523	147	11	0	11	chr1:2121502	-0.093	BC018779	267	+	promoter
chr1:6267477-chr1:6267733	256	11	11	0	chr1:6267523	0.086	RNF207	-1155	+	exon
chr1:6520994-chr1:6521138	144	8	8	0	chr1:6521138	0.085	TNFRSF25	2545	-	intergenic
chr1:7887087-chr1:7887443	356	23	23	0	chr1:7887234	0.278	UTS2	25945	-	exon
chr1:10949230-chr1:10949408	178	7	7	0	chr1:10949267	0.07	C1orf127	75062	-	intergenic
chr1:21901359-chr1:21901361	2	2	2	0	chr1:21901359	0.058	ALPL	23589	+	intron
chr1:21945660-chr1:21945924	264	13	13	0	chr1:21945660	0.11	RAP1GAP	884	-	promoter
chr1:22755366-chr1:22755833	467	21	21	0	chr1:22755650	0.113	ZBTB40	-22694	+	intergenic
chr1:27683432-chr1:27683466	34	3	3	0	chr1:27683466	0.133	MAP3K6	4893	-	intron
chr1:29460772-chr1:29461327	555	43	43	0	chr1:29461042	0.153	TMEM200B	-10622	-	intergenic
chr1:55266189-chr1:55266474	285	25	25	0	chr1:55266398	0.122	TTC22	544	-	promoter
chr1:75591023-chr1:75591483	460	32	32	0	chr1:75591044	0.104	LHX8	-3075	+	intergenic
chr1:91304876-chr1:91304972	96	3	3	0	chr1:91304940	0.083	BC036441	-3223	-	intron
chr1:150897595-chr1:150897856	261	20	20	0	chr1:150897635	0.112	SETDB1	-1180	+	intergenic
chr1:151104275-chr1:151105692	1417	60	60	0	chr1:151104584	0.164	SEMA6C	14557	-	exon
chr1:154841702-chr1:154841950	248	14	0	14	chr1:154841837	-0.106	KCNN3	918	-	promoter
chr1:200842120-chr1:200842308	188	9	9	0	chr1:200842276	0.116	GPR25	195	+	promoter
chr1:212063969-chr1:212064053	84	8	8	0	chr1:212064015	0.125	LPGAT1	-59902	-	intergenic
chr1:228659024-chr1:228659302	278	23	1	22	chr1:228659302	-0.109	Histone3	-7412	-	intergenic
chr1:234492499-chr1:234492893	394	30	30	0	chr1:234492536	0.138	COA6	-16678	+	intergenic
chr1:247802703-chr1:247802827	124	12	12	0	chr1:247802739	0.059	OR13G1	33605	-	intergenic
chr2:636183-chr2:636941	758	82	81	1	chr2:636286	0.157	TMEM18	39873	-	intergenic
chr2:3622411-chr2:3622604	193	4	4	0	chr2:3622411	0.093	RPS7	-442	+	promoter
chr2:24397802-chr2:24398117	315	34	34	0	chr2:24397845	0.186	FAM228A	-127	+	promoter
chr2:25427213-chr2:25427522	309	32	32	0	chr2:25427213	0.165	POMC	-35655	-	intergenic
chr2:26394911-chr2:26395093	182	12	0	12	chr2:26395074	-0.068	GAREML	-886	+	promoter
chr2:39186938-chr2:39187153	215	14	14	0	chr2:39187129	0.085	LOC375196	357	-	promoter
chr2:48844786-chr2:48845030	244	21	21	0	chr2:48844901	0.118	GTF2A1L	-36	+	promoter
chr2:86426191-chr2:86426347	156	2	2	0	chr2:86426191	0.059	MRPL35	-365	+	promoter
chr2:87576352-chr2:87576410	58	5	0	5	chr2:87576370	-0.18	IGKV3-11	10488	+	intron
chr2:105853549-chr2:105853780	231	17	17	0	chr2:105853619	0.137	GPR45	-4581	+	intergenic
chr2:109335107-chr2:109335315	208	11	10	1	chr2:109335280	0.158	RANBP2	-657	+	promoter
chr2:118616322-chr2:118617884	1562	104	103	1	chr2:118617244	0.171	DDX18	44991	+	intergenic
chr2:121776280-chr2:121776492	212	12	12	0	chr2:121776430	0.134	TFCP2L1	215341	-	intergenic
chr2:127643325-chr2:127643494	169	8	8	0	chr2:127643406	0.097	BIN1	196236	-	intergenic
chr2:128453130-chr2:128453318	188	19	0	19	chr2:128453130	-0.134	SFT2D3	-5467	+	intergenic
chr2:131009570-chr2:131009831	261	18	0	18	chr2:131009756	-0.077	TRNA	20227	-	intergenic
chr2:132151956-chr2:132151981	25	3	3	0	chr2:132151981	0.118	LOC389043	-8493	+	intergenic
chr2:132587782-chr2:132588000	218	12	12	0	chr2:132587851	0.111	C2orf27B	-28618	-	intergenic
chr2:133014021-chr2:133014784	763	45	45	0	chr2:133014436	0.11	MIR663B	218	-	promoter
chr2:133110104-chr2:133111123	1019	32	31	1	chr2:133110175	0.113	AK094599	47818	+	intergenic
chr2:162284775-chr2:162284932	157	9	9	0	chr2:162284917	0.107	TBR1	10513	+	intergenic
chr2:207135386-chr2:207135581	195	7	7	0	chr2:207135396	0.111	ZDBF2	-4127	+	intergenic
chr2:213697382-chr2:213697863	481	40	40	0	chr2:213697545	0.167	MIR4776-1	-93436	+	intergenic
chr2:232347731-chr2:232348714	983	69	69	0	chr2:232348272	0.163	NCL	-19068	-	intergenic
chr2:233370670-chr2:233370790	120	4	4	0	chr2:233370670	0.067	PRSS56	-14503	+	intergenic
chr2:241611901-chr2:241611910	9	2	0	2	chr2:241611901	-0.062	AQP12B	10417	-	intergenic
chr2:242843807-chr2:242844777	970	32	0	32	chr2:242844000	-0.152	CXXC11	32116	+	intergenic
chr3:13936426-chr3:13936587	161	10	10	0	chr3:13936562	0.082	WNT7A	-14945	-	intergenic
chr3:46618195-chr3:46618811	616	33	33	0	chr3:46618344	0.091	TDGF1	-732	+	promoter
chr3:50314152-chr3:50314215	63	5	5	0	chr3:50314155	0.081	LSMEM2	-2363	+	exon
chr3:97629316-chr3:97629515	199	10	0	10	chr3:97629458	-0.156	MINA	57019	-	intron
chr3:100400996-chr3:100401629	633	34	33	1	chr3:100401532	0.171	TFG	-26602	+	intron
chr3:123131878-chr3:123131887	9	2	2	0	chr3:123131878	0.111	ADCY5	3312	-	intron
chr3:159942271-chr3:159942706	435	15	15	0	chr3:159942271	0.133	C3orf80	-1152	+	intergenic
chr3:194014616-chr3:194014915	299	24	24	0	chr3:194014741	0.105	LINC00887	15853	-	intergenic
chr4:778477-chr4:779102	625	44	43	0	chr4:778827	0.097	LOC100129917	-3192	-	exon
chr4:2062509-chr4:2062898	389	32	32	0	chr4:2062898	0.131	NAT8L	1661	+	intron
chr4:15657364-chr4:15657565	201	16	15	1	chr4:15657485	0.142	FBXL5	-451	-	promoter
chr4:24801048-chr4:24801434	386	45	45	0	chr4:24801112	0.177	SOD3	-32	+	promoter
chr4:77722992-chr4:77723415	423	29	29	0	chr4:77723163	0.143	SHROOM3	63293	+	intergenic
chr4:155410666-chr4:155411241	575	40	40	0	chr4:155410860	0.193	DCHS2	2071	-	exon
chr4:155702387-chr4:155703170	783	77	77	0	chr4:155702732	0.15	RBM46	77	+	promoter
chr4:174421063-chr4:174421206	143	5	5	0	chr4:174421114	0.063	HAND2	29417	-	intergenic
chr5:1245997-chr5:1246096	99	4	0	4	chr5:1246096	-0.083	SLC6A18	20628	+	exon
chr5:8457611-chr5:8457738	127	15	15	0	chr5:8457695	0.101	LOC729506	-19	-	promoter
chr5:8457763-chr5:8458192	429	41	41	0	chr5:8457977	0.175	LOC100505738	179	+	promoter
chr5:23507418-chr5:23507739	321	19	19	0	chr5:23507520	0.131	PRDM9	-204	+	promoter
chr5:28928026-chr5:28928165	139	4	4	0	chr5:28928026	0.123	LSP1P3	1051	+	intergenic
chr5:37209225-chr5:37209440	215	11	11	0	chr5:37209423	0.13	C5orf42	4412	-	intron
chr5:41869600-chr5:41869863	263	19	19	0	chr5:41869611	0.052	OXCT1	1181	-	intron
chr5:66462355-chr5:66462362	7	2	2	0	chr5:66462355	0.086	BC080587	689	+	promoter
chr5:77146318-chr5:77146541	223	11	11	0	chr5:77146430	0.138	HM358977	65474	+	intergenic
chr5:132083741-chr5:132083890	149	11	11	0	chr5:132083784	0.121	CCNI2	649	+	promoter
chr5:134802532-chr5:134803117	585	7	7	0	chr5:134803117	0.174	TIFAB	-15029	-	intergenic
chr5:149546242-chr5:149546661	419	2	2	0	chr5:149546242	0.079	CDX1	-102	+	promoter
chr5:159560632-chr5:159560782	150	8	8	0	chr5:159560729	0.081	PWWP2A	-14278	-	intergenic
chr5:176559174-chr5:176559538	364	44	42	2	chr5:176559455	0.126	NSD1	-625	+	promoter
chr5:176829301-chr5:176829377	76	2	2	0	chr5:176829301	0.152	PFN3	-1665	-	exon
chr5:179097472-chr5:179097646	174	9	0	9	chr5:179097643	-0.104	CBY3	10333	-	intergenic
chr5:179588430-chr5:179588592	162	10	0	10	chr5:179588509	-0.142	RASGEF1C	-23161	-	intron
chr6:1317571-chr6:1317912	341	30	0	30	chr6:1317912	-0.213	FOXQ1	5239	+	intergenic
chr6:1619004-chr6:1619282	278	19	18	1	chr6:1619138	0.113	FOXC1	8459	+	intergenic
chr6:5086990-chr6:5087100	110	6	6	0	chr6:5087100	0.151	PPP1R3G	1382	+	intron
chr6:27871310-chr6:27871514	204	6	0	6	chr6:27871498	-0.061	TRNA_Gly	-743	-	promoter
chr6:37751137-chr6:37751226	89	2	2	0	chr6:37751226	0.056	ZFAND3	-36081	+	intergenic
chr6:41650595-chr6:41651034	439	27	27	0	chr6:41650888	0.101	TFEB	8266	-	intergenic
chr6:42695058-chr6:42695217	159	7	7	0	chr6:42695210	0.089	DQ582057	-37	-	promoter
chr6:42695252-chr6:42695411	159	15	15	0	chr6:42695325	0.157	ATP6V0CP3	13	+	promoter
chr6:49917680-chr6:49917867	187	6	6	0	chr6:49917867	0.151	DEFB133	-711	-	promoter
chr6:70990560-chr6:70991252	692	22	22	0	chr6:70991227	0.181	COL9A1	-1048	-	intron
chr6:74063632-chr6:74064594	962	63	63	0	chr6:74064075	0.155	DPPA5	-77	-	promoter
chr6:127796360-chr6:127796764	404	41	41	0	chr6:127796391	0.211	SOGA3	469	-	promoter
chr6:137245074-chr6:137245597	523	34	33	1	chr6:137245354	0.176	SLC35D3	1954	+	exon
chr6:166418957-chr6:166419166	209	10	10	0	chr6:166418970	0.1	LINC00473	-17444	-	intergenic
chr7:44187181-chr7:44187277	96	5	5	0	chr7:44187195	0.145	MYL7	-6280	-	intron
chr7:63250044-chr7:63250424	380	53	2	51	chr7:63250067	-0.102	DQ599799	42375	+	intergenic
chr7:124699258-chr7:124699452	194	13	13	0	chr7:124699302	0.136	POT1	-129266	-	intron
chr7:127910927-chr7:127911286	359	27	27	0	chr7:127910989	0.117	LEP	18947	+	intergenic
chr7:127991069-chr7:127991715	646	47	47	0	chr7:127991302	0.151	RBM28	-7341	-	exon
chr7:149120494-chr7:149120802	308	16	16	0	chr7:149120740	0.082	TRNA_Cys	-8441	-	intergenic
chr7:149410859-chr7:149410900	41	5	5	0	chr7:149410900	0.147	KRBA1	-1202	+	intergenic
chr7:156400570-chr7:156400619	49	4	0	4	chr7:156400570	-0.059	BC070228	32688	-	intergenic
chr7:157405671-chr7:157406607	936	82	0	82	chr7:157406305	-0.252	MIR153-2	-39192	-	intron
chr7:158750244-chr7:158750667	423	25	0	25	chr7:158750257	-0.086	LINC00689	-50788	+	intergenic
chr8:1321456-chr8:1321637	181	25	0	25	chr8:1321525	-0.141	LOC286083	-70699	-	intergenic
chr8:1496795-chr8:1497031	236	23	0	23	chr8:1496991	-0.098	DLGAP2	47461	+	exon
chr8:19482282-chr8:19482455	173	7	0	7	chr8:19482346	-0.094	CSGALNACT1	-22291	-	intron
chr8:22132876-chr8:22133090	214	18	18	0	chr8:22132992	0.137	PIWIL2	-88	+	promoter
chr8:23539314-chr8:23539393	79	4	4	0	chr8:23539393	0.08	NKX3-1	1010	-	intron
chr8:24800564-chr8:24800864	300	20	20	0	chr8:24800820	0.137	NEFL	13564	-	intergenic
chr8:38508498-chr8:38508733	235	21	21	0	chr8:38508682	0.105	RNF5P1	-49908	-	intergenic
chr8:52321533-chr8:52322341	808	73	73	0	chr8:52321807	0.202	PXDNL	315	-	promoter
chr8:57030149-chr8:57030214	65	5	5	0	chr8:57030197	0.09	MOS	-3657	-	intergenic
chr8:57030229-chr8:57030509	280	27	27	0	chr8:57030417	0.191	SNORA3	3495	-	intergenic
chr8:58055838-chr8:58056108	270	21	21	0	chr8:58055872	0.152	LOC100507651	-75776	+	intergenic
chr8:120685466-chr8:120685686	220	15	15	0	chr8:120685466	0.089	ENPP2	-34361	-	intergenic
chr8:144360755-chr8:144361470	715	51	0	51	chr8:144361370	-0.222	GLI4	11765	+	intergenic
chr8:144371488-chr8:144372075	587	48	4	44	chr8:144371845	-0.206	ZNF696	-1714	+	intergenic
chr8:145756120-chr8:145756231	111	15	15	0	chr8:145756202	0.095	C8orf82	-1745	-	exon
chr9:37904925-chr9:37905005	80	6	6	0	chr9:37904958	0.132	SLC25A51	-609	-	promoter
chr9:45441048-chr9:45441307	259	21	20	1	chr9:45441051	0.14	LOC100132167	-886	+	promoter
chr9:45731195-chr9:45731438	243	14	14	0	chr9:45731197	0.301	FAM27A	4170	+	intergenic
chr9:66494342-chr9:66494394	52	5	5	0	chr9:66494377	0.07	PTGER4P2-CDK2AP2P2	-2093	+	intergenic
chr9:67926968-chr9:67927118	150	13	13	0	chr9:67927093	0.114	ANKRD20A3	334	+	promoter
chr9:98534973-chr9:98535083	110	6	6	0	chr9:98535007	0.057	ERCC6L2	-102893	+	intergenic
chr9:100000238-chr9:100000300	62	3	3	0	chr9:100000238	0.093	LOC100499484	-470	+	promoter
chr9:124344398-chr9:124344537	139	3	3	0	chr9:124344463	0.078	DAB2IP	15066	+	intron
chr9:129444874-chr9:129445088	214	13	0	13	chr9:129445036	-0.066	LMX1B	68316	+	intron
chr9:136075242-chr9:136075495	253	14	0	14	chr9:136075488	-0.066	OBP2B	9141	-	intergenic
chr9:137978336-chr9:137978763	427	21	0	21	chr9:137978618	-0.092	OLFM1	-1199	+	intron
chr9:138937805-chr9:138937926	121	10	0	10	chr9:138937885	-0.134	NACC2	49247	-	intron
chr10:22765855-chr10:22766982	1127	85	85	0	chr10:22766642	0.163	LOC100499489	-39785	-	intergenic
chr10:29431651-chr10:29431804	153	10	10	0	chr10:29431728	0.095	LYZL1	-146262	+	intergenic
chr10:42862602-chr10:42863195	593	34	34	0	chr10:42862627	0.076	LOC441666	867	-	promoter
chr10:43247559-chr10:43247938	379	17	17	0	chr10:43247710	0.119	BMS1	-30244	+	intergenic
chr10:64573218-chr10:64573520	302	24	24	0	chr10:64573476	0.162	EGR2	2651	-	exon
chr10:69609793-chr10:69609934	141	4	4	0	chr10:69609793	0.068	DNAJC12	-11857	-	intergenic
chr10:77165444-chr10:77165512	68	6	6	0	chr10:77165444	0.064	ZNF503-AS2	1932	+	intron
chr10:81743080-chr10:81743497	417	28	28	0	chr10:81743399	0.193	SFTPD	-34539	-	intergenic
chr10:91295973-chr10:91296088	115	2	2	0	chr10:91296088	0.081	SLC16A12	-776	-	promoter
chr10:134778429-chr10:134778987	558	36	0	36	chr10:134778590	-0.173	LOC399829	-448	+	promoter
chr11:44330075-chr11:44330114	39	3	3	0	chr11:44330075	0.069	ALX4	1642	-	intron
chr11:59326766-chr11:59326945	179	13	0	13	chr11:59326945	-0.094	U7	674	+	promoter
chr11:70672629-chr11:70673054	425	31	0	31	chr11:70672869	-0.147	SHANK2-AS3	-36026	+	intron
chr11:75140559-chr11:75140760	201	4	4	0	chr11:75140559	0.101	KLHL35	1116	-	intron
chr11:94278394-chr11:94278515	121	4	0	4	chr11:94278413	-0.12	PIWIL4	-346	+	promoter
chr11:94770736-chr11:94771192	456	55	55	0	chr11:94771102	0.099	KDM4E	12682	+	intergenic
chr11:116661129-chr11:116661388	259	24	24	0	chr11:116661268	0.217	APOA5	1869	-	exon
chr11:132951877-chr11:132952134	257	20	0	20	chr11:132951937	-0.118	OPCML	-138275	-	intron
chr11:133702710-chr11:133703514	804	56	1	55	chr11:133703297	-0.177	SPATA19	12096	-	intergenic
chr12:5020683-chr12:5020935	252	21	21	0	chr12:5020935	0.124	KCNA1	392	+	promoter
chr12:5589903-chr12:5589934	31	3	3	0	chr12:5589934	0.092	NTF3	-13364	+	intron
chr12:6882856-chr12:6883227	371	41	41	0	chr12:6882919	0.115	LAG3	1240	+	exon
chr12:49686040-chr12:49686072	32	3	3	0	chr12:49686064	0.089	PRPH	-2845	+	intergenic
chr12:64215692-chr12:64215797	105	9	9	0	chr12:64215742	0.069	SRGAP1	-22799	+	intergenic
chr13:20989262-chr13:20989666	404	33	33	0	chr13:20989480	0.134	MIR4499	18506	-	intron
chr13:49793170-chr13:49793483	313	11	11	0	chr13:49793467	0.124	MLNR	-1007	+	intergenic
chr13:100548595-chr13:100548878	283	32	32	0	chr13:100548780	0.114	ZIC5	75399	-	exon
chr13:111464426-chr13:111466342	1916	32	31	1	chr13:111466255	0.172	LINC00346	56401	-	intergenic
chr13:111718993-chr13:111719498	505	29	29	0	chr13:111719345	0.083	ARHGEF7	-48279	+	intergenic
chr13:112848913-chr13:112849290	377	29	1	28	chr13:112848958	-0.086	CR627049	-2706	+	intergenic
chr13:114432415-chr13:114432527	112	6	0	6	chr13:114432481	-0.102	LINC00552	21582	-	intron
chr14:52735840-chr14:52736059	219	8	8	0	chr14:52735937	0.072	PTGDR	1508	+	intron
chr14:80331295-chr14:80331385	90	4	0	4	chr14:80331329	-0.146	DIO2-AS1	-346433	+	exon
chr14:102050494-chr14:102050958	464	34	0	34	chr14:102050886	-0.113	DIO3	23200	+	intergenic
chr14:103604947-chr14:103605537	590	24	24	0	chr14:103605497	0.102	TNFAIP2	6412	+	intergenic
chr14:106330326-chr14:106330434	108	2	0	2	chr14:106330434	-0.116	IGH@	36	-	promoter
chr14:107122036-chr14:107122307	271	12	12	0	chr14:107122203	0.17	immunoglobulin heavy chain	-87013	-	exon
chr15:40268860-chr15:40269214	354	5	5	0	chr15:40268860	0.067	EIF2AK4	-14507	+	exon
chr15:69222960-chr15:69223316	356	31	31	0	chr15:69222960	0.219	NOX5	123	+	promoter
chr15:69744300-chr15:69744409	109	2	2	0	chr15:69744300	0.077	RPLP1	-859	+	promoter
chr15:75019203-chr15:75019316	113	8	8	0	chr15:75019290	0.114	CYP1A1	-1414	-	intergenic
chr15:89992412-chr15:89992763	351	15	0	15	chr15:89992646	-0.114	RHCG	47154	-	intergenic
chr15:90290588-chr15:90291141	553	22	22	0	chr15:90290770	0.149	MESP1	3771	-	intergenic
chr16:2892482-chr16:2892693	211	18	1	17	chr16:2892518	-0.113	PRSS30P	-46	-	promoter
chr16:3015696-chr16:3015825	129	8	8	0	chr16:3015726	0.06	KREMEN2	1511	+	intron
chr16:31159767-chr16:31160142	375	31	31	0	chr16:31159772	0.116	PRSS36	1084	-	exon
chr16:49910013-chr16:49910396	383	24	23	0	chr16:49910210	0.086	ZNF423	-18381	-	intergenic
chr17:1366203-chr17:1366221	18	2	0	2	chr17:1366221	-0.061	CRK	-6661	-	intergenic
chr17:1835358-chr17:1835686	328	14	14	0	chr17:1835672	0.161	BC040634	-85505	+	intergenic
chr17:5026805-chr17:5026869	64	5	5	0	chr17:5026858	0.09	ZNF232	-462	-	promoter
chr17:6358269-chr17:6358451	182	5	5	0	chr17:6358451	0.106	FAM64A	10718	+	exon
chr17:27939322-chr17:27939661	339	31	31	0	chr17:27939486	0.106	CORO6	5650	-	exon
chr17:31149689-chr17:31149780	91	14	0	14	chr17:31149697	-0.051	MYO1D	54206	-	intron
chr17:36996943-chr17:36997382	439	21	21	0	chr17:36997021	0.148	C17orf98	622	-	promoter
chr17:37617246-chr17:37617300	54	5	5	0	chr17:37617246	0.105	CDK12	-493	+	promoter
chr17:38024237-chr17:38024811	574	61	60	1	chr17:38024285	0.151	ZPBP2	-170	+	promoter
chr17:42403378-chr17:42404010	632	37	36	1	chr17:42403759	0.177	SLC25A39	-1543	-	intergenic
chr17:42452851-chr17:42453278	427	7	7	0	chr17:42453278	0.123	ITGA2B	5152	-	exon
chr17:45925604-chr17:45925745	141	12	12	0	chr17:45925628	0.092	SP6	168	-	promoter
chr17:48912288-chr17:48912570	282	20	20	0	chr17:48912313	0.155	WFIKKN2	-292	+	promoter
chr17:62408706-chr17:62408907	201	4	0	4	chr17:62408907	-0.068	PECAM1	-1825	-	intergenic
chr17:76037035-chr17:76037303	268	13	0	13	chr17:76037127	-0.12	TNRC6C	-7799	+	intron
chr17:79374523-chr17:79374635	112	7	0	7	chr17:79374537	-0.061	MIR4740	42	-	promoter
chr18:14999575-chr18:15000322	747	17	17	0	chr18:15000104	0.116	ANKRD30B	162958	+	intergenic
chr18:59221458-chr18:59221869	411	38	38	0	chr18:59221637	0.192	CDH20	64004	+	exon
chr18:60278625-chr18:60278915	290	10	10	0	chr18:60278889	0.12	DKFZp451A185	29853	+	intergenic
chr18:68801509-chr18:68801618	109	2	0	2	chr18:68801618	-0.059	LOC100505776	444575	-	intergenic
chr18:77377687-chr18:77377854	167	12	0	12	chr18:77377731	-0.057	CTDP1	-62070	+	intergenic
chr18:77917715-chr18:77917811	96	12	0	12	chr18:77917800	-0.064	PARD6G-AS1	11995	+	intron
chr19:1789593-chr19:1790046	453	35	1	34	chr19:1789802	-0.091	ATP8B3	16358	-	intron
chr19:3480244-chr19:3480672	428	24	0	24	chr19:3480603	-0.143	C19orf77	-64	-	promoter
chr19:13409445-chr19:13410023	578	53	53	0	chr19:13409514	0.145	CACNA1A	-22745	-	exon
chr19:18888396-chr19:18888637	241	18	0	18	chr19:18888512	-0.076	COMP	13572	-	exon
chr19:19368779-chr19:19369184	405	40	40	0	chr19:19368948	0.177	HAPLN4	4704	-	exon
chr19:30864709-chr19:30864903	194	14	14	0	chr19:30864849	0.096	ZNF536	1523	+	intron
chr19:31182070-chr19:31182283	213	11	11	0	chr19:31182070	0.089	AK091070	136737	+	intergenic
chr19:38039395-chr19:38039862	467	28	28	0	chr19:38039832	0.13	ZNF571-AS1	-19	+	promoter
chr19:39034422-chr19:39034741	319	14	0	14	chr19:39034422	-0.098	RYR1	32223	+	exon
chr19:39466851-chr19:39467010	159	4	4	0	chr19:39466883	0.085	FBXO17	-504	-	promoter
chr19:40727573-chr19:40728375	802	39	2	37	chr19:40728339	-0.151	TTC9B	-4034	-	exon
chr19:40728468-chr19:40728549	81	10	1	9	chr19:40728490	-0.088	CNTD2	4108	-	exon
chr19:48075934-chr19:48076235	301	22	21	1	chr19:48075987	0.122	ZNF541	-16875	-	intergenic
chr19:48697820-chr19:48698104	284	23	23	0	chr19:48697950	0.187	C19orf68	24003	+	exon
chr19:48698109-chr19:48699872	1763	55	55	0	chr19:48699616	0.177	CARD8	22654	-	intron
chr19:49891340-chr19:49891384	44	8	8	0	chr19:49891358	0.142	CCDC155	-117	+	promoter
chr19:49945433-chr19:49945629	196	9	0	9	chr19:49945508	-0.052	SLC17A7	-701	-	promoter
chr19:50860980-chr19:50861281	301	22	0	22	chr19:50861103	-0.07	NAPSA	7829	-	intron
chr19:54567211-chr19:54567381	170	11	0	11	chr19:54567365	-0.115	VSTM1	-159	-	promoter
chr19:56061320-chr19:56061499	179	15	15	0	chr19:56061385	0.119	SGK110	-4477	-	intergenic
chr19:56151692-chr19:56151758	66	6	0	6	chr19:56151692	-0.096	ZNF580	-700	+	promoter
chr19:57742286-chr19:57742404	118	7	7	0	chr19:57742345	0.096	AURKC	-32	+	promoter
chr19:58521538-chr19:58521754	216	12	12	0	chr19:58521594	0.091	ZNF606	-6881	-	intergenic
chr19:58862043-chr19:58862405	362	22	22	0	chr19:58862160	0.163	A1BG-AS1	-1176	+	intron
chr19:58867956-chr19:58868628	672	61	58	2	chr19:58868483	0.143	BC023201	219	+	promoter
chr19:58878921-chr19:58879796	875	73	73	0	chr19:58879468	0.203	ZNF837	1232	-	exon
chr19:59073444-chr19:59073572	128	13	13	0	chr19:59073458	0.166	LOC100131691	2907	+	intron
chr20:2785360-chr20:2786432	1072	6	6	0	chr20:2786432	0.123	CPXM1	-5141	-	intergenic
chr20:2789806-chr20:2789849	43	5	5	0	chr20:2789811	0.186	C20orf141	-5822	+	intergenic
chr20:9490356-chr20:9490490	134	6	6	0	chr20:9490416	0.111	LAMP5	-4589	+	intergenic
chr20:21071150-chr20:21071288	138	6	6	0	chr20:21071268	0.122	PLK1S1	-35356	+	intergenic
chr20:22493192-chr20:22493294	102	5	5	0	chr20:22493192	0.052	LINC00261	66089	-	intergenic
chr20:25128584-chr20:25129068	484	30	30	0	chr20:25128770	0.107	LOC284798	-142	-	promoter
chr20:29611589-chr20:29612298	709	31	31	0	chr20:29612041	0.144	FRG1B	164	+	promoter
chr20:30071944-chr20:30072259	315	35	35	0	chr20:30072259	0.113	LINC00028	-1322	+	exon
chr21:43795317-chr21:43795411	94	3	3	0	chr21:43795411	0.054	TMPRSS3	8450	-	intron
chr21:44864256-chr21:44864517	261	25	1	24	chr21:44864481	-0.099	LINC00319	-5423	+	intergenic
chr21:45905329-chr21:45905536	207	7	0	7	chr21:45905501	-0.139	DQ601137	-1286	-	intergenic
chr21:45930743-chr21:45930912	169	11	11	0	chr21:45930772	0.092	C21orf90	-6326	+	intron
chr22:19709226-chr22:19710186	960	47	45	2	chr22:19709226	0.139	SEPT5-GP1BB	3236	+	exon
chr22:19749400-chr22:19749610	210	13	13	0	chr22:19749506	0.076	TBX1	5282	+	intron
chr22:21274565-chr22:21274572	7	2	0	2	chr22:21274572	-0.082	CRKL	2860	+	intron
chr22:32599180-chr22:32599429	249	19	0	19	chr22:32599408	-0.18	RFPL2	57	-	promoter
chr22:38215530-chr22:38215670	140	11	11	0	chr22:38215670	0.136	GALR3	-3719	+	intergenic
chr22:46457239-chr22:46458224	985	91	90	1	chr22:46457761	0.197	LOC554174	-3722	-	intron
chr22:47081751-chr22:47081903	152	8	0	8	chr22:47081903	-0.086	GRAMD4	11400	+	exon
chr1:147789573-chr1:147789778	205	14	13	1	chr1:147789675	0.092	TRNA_Pseudo	-8575	-	intron
chr1:149147879-chr1:149148288	409	23	23	0	chr1:149147947	0.126	TRNA_His	7953	-	intergenic
chr2:43295236-chr2:43295445	209	2	2	0	chr2:43295236	0.104	ZFP36L2	158510	-	intergenic
chr2:43327810-chr2:43328395	585	35	35	0	chr2:43328395	0.108	ZFP36L2	125351	-	intergenic
chr2:91750993-chr2:91751203	210	8	0	8	chr2:91750993	-0.149	DQ571479	-27402	-	intergenic
chr2:91776660-chr2:91777522	862	52	3	49	chr2:91777110	-0.072	DQ571479	-53519	-	intergenic
chr3:166650160-chr3:166650276	116	3	3	0	chr3:166650160	0.07	7SK	-262251	-	intergenic
chr4:1513089-chr4:1514610	1521	28	0	28	chr4:1514460	-0.152	AX748388	63507	-	intergenic
chr4:183721295-chr4:183721528	233	34	34	0	chr4:183721441	0.084	DCTD	117190	-	exon
chr4:183728019-chr4:183728134	115	8	8	0	chr4:183728117	0.065	DCTD	110514	-	intergenic
chr5:42923964-chr5:42924583	619	48	48	0	chr5:42924215	0.177	AK056817	69221	-	intergenic
chr5:42953996-chr5:42954090	94	5	5	0	chr5:42954090	0.136	AK056817	39346	-	intergenic
chr6:27186074-chr6:27186423	349	16	16	0	chr6:27186163	0.115	TRNA_Arg	3213	+	intergenic
chr6:27531222-chr6:27531420	198	10	10	0	chr6:27531224	0.135	TRNA_Arg	1263	+	intergenic
chr16:3242962-chr16:3243087	125	5	0	5	chr16:3243005	-0.067	TRNA_Arg	-913	+	promoter
chr6:28459112-chr6:28459345	233	13	13	0	chr6:28459335	0.089	TRNA_Thr	-2493	-	intergenic
chr17:8043332-chr17:8043504	172	10	0	10	chr17:8043332	-0.069	TRNA_Thr	-490	-	promoter
chr7:63360633-chr7:63361394	761	37	0	37	chr7:63361049	-0.096	BC042811	-152	+	promoter
chr7:63385743-chr7:63386467	724	35	0	35	chr7:63385771	-0.114	BC042811	24572	+	intergenic
chr7:100821928-chr7:100822164	236	10	9	1	chr7:100822040	0.115	NAT16	534	-	promoter
chr7:100824017-chr7:100824204	187	6	6	0	chr7:100824204	0.071	NAT16	-648	-	promoter
chr10:44184751-chr10:44184939	188	13	13	0	chr10:44184835	0.098	ZNF32	-40510	-	intergenic
chr10:125751133-chr10:125751588	455	34	0	34	chr10:125751137	-0.069	CPXM2	-51359	-	intergenic
chr11:2817327-chr11:2817355	28	3	0	3	chr11:2817327	-0.163	KCNQ1DN	-73936	+	intron
chr12:133170270-chr12:133170820	550	18	0	18	chr12:133170374	-0.122	LRCOL1	16664	-	intergenic
chr14:70038322-chr14:70040301	1979	114	114	0	chr14:70039680	0.188	CCDC177	660	-	promoter
chr14:70040350-chr14:70040745	395	6	6	0	chr14:70040350	0.117	CCDC177	-12	-	promoter
chr14:103740684-chr14:103740928	244	28	26	2	chr14:103740758	0.111	JB175177	-25797	+	intergenic
chr14:103746124-chr14:103746511	387	18	18	0	chr14:103746511	0.207	JB175177	-20044	+	intergenic
chr15:26915271-chr15:26915320	49	8	0	8	chr15:26915320	-0.087	GABRB3	-41084	-	intron
chr15:27137035-chr15:27137502	467	26	0	26	chr15:27137462	-0.074	GABRA5	25191	+	intron
chr15:27139192-chr15:27139652	460	30	0	30	chr15:27139531	-0.145	GABRA5	27260	+	intron
chr16:857667-chr16:857988	321	31	0	31	chr16:857755	-0.125	PRR25	2314	+	intron
chr16:867415-chr16:867708	293	27	0	27	chr16:867696	-0.123	PRR25	12255	+	intergenic
chr16:33937005-chr16:33938170	1165	27	25	2	chr16:33938155	0.249	JB158072	-23522	+	intergenic
chr16:33943487-chr16:33943817	330	19	18	1	chr16:33943655	0.104	JB158072	-18022	+	intergenic
chr19:49631955-chr19:49632783	828	19	0	19	chr19:49632092	-0.202	PPFIA3	-13	+	promoter
chr19:49636463-chr19:49637636	1173	47	47	0	chr19:49637426	0.133	PPFIA3	5323	+	intron
chr19:58868660-chr19:58868791	131	14	14	0	chr19:58868720	0.19	ZNF497	282	-	promoter
chr20:29515806-chr20:29517705	1899	23	23	0	chr20:29515876	0.321	Y_RNA	27927	-	intergenic
chr20:29518004-chr20:29519637	1633	49	49	0	chr20:29519162	0.317	Y_RNA	24641	-	intergenic
chr20:29525181-chr20:29525248	67	5	5	0	chr20:29525245	0.352	Y_RNA	18558	-	intergenic
chr20:29534970-chr20:29535101	131	17	17	0	chr20:29535101	0.2	Y_RNA	8702	-	intergenic
chr20:29550858-chr20:29551365	507	30	30	0	chr20:29551342	0.189	Y_RNA	-7541	-	intergenic
chr21:38381179-chr21:38381214	35	2	2	0	chr21:38381179	0.103	RIPPLY3	2318	+	intron
chr21:44573588-chr21:44574461	873	47	2	45	chr21:44574345	-0.176	CRYAA	-14796	+	intergenic
chr21:44592966-chr21:44592972	6	3	3	0	chr21:44592966	0.098	CRYAA	3827	+	intergenic
chr22:43544358-chr22:43544382	24	2	0	2	chr22:43544382	-0.058	TSPO	-3138	+	intergenic
chr22:43548043-chr22:43548065	22	2	0	2	chr22:43548043	-0.065	TSPO	104	+	promoter
chr22:49447504-chr22:49448545	1041	40	2	38	chr22:49447907	-0.197	LOC100128946	185327	+	intergenic
